# Supplementary material for: (E,E,E)-1,6-Bis(4-chloro­phen­yl)hexa-1,3,5-triene
Source: Acta Crystallogr Sect E Struct Rep Online. 2013 Apr 13;69(Pt 5):o699. doi: 10.1107/S160053681300932X (PMC3648235; doi:10.1107/S160053681300932X)
Supplement: Supplementary file 1 [file e-69-0o699-sup1.cif]

##############################################################################
#                                                                            #
# This CIF contains the data in a paper accepted for publication in          #
# Acta Crystallographica Section E. It conforms to the requirements of       #
# Notes for Authors for Acta Crystallographica Section E, and has been       #
# peer reviewed under the auspices of the IUCr Commission on Journals.       #
#                                                                            #
# Full details of the Crystallographic Information File format               #
# are given in the paper "The Crystallographic Information File (CIF):       #
# a New Standard Archive File for Crystallography" by S. R. Hall, F. H.      #
# Allen and I. D. Brown [Acta Cryst. (1991), A47, 655-685].                  #
#                                                                            #
# The current version of the core CIF dictionary is obtainable from          #
# ftp://ftp.iucr.org/pub/cif_core.dic.                                       #
#                                                                            #
# Software is freely available for graphical display of the structure(s)     #
# in this CIF. For information consult the CIF software page                 #
# http://www.iucr.org/resources/cif/software.                                #
#                                                                            #
# This file may be used for bona fide research purposes within the           #
# scientific community so long as proper attribution is given to the journal # 
# article from which it was obtained.                                        #
#                                                                            #
##############################################################################
data_I
_audit_creation_method
;
Olex2 1.2
(compiled Dec  5 2012 16:20:19, GUI svn.r4385)
;
_chemical_name_systematic
;
<i>trans</i>,<i>trans</i>,<i>trans</i>-1,6-Bis(4-chlorophenyl)hexa-1,3,5-triene
;
_chemical_name_common
;
(<i>E</i>,<i>E</i>,<i>E</i>)-1,6-Bis(4-chlorophenyl)hexa-1,3,5-triene
;
_chemical_formula_moiety     'C18 H14 Cl2'
_chemical_formula_sum     'C18 H14 Cl2'
_chemical_formula_iupac     'C18 H14 Cl2'
_chemical_formula_weight     301.19
_chemical_melting_point     ?
_symmetry_cell_setting     monoclinic
_symmetry_space_group_name_H-M     'P 21/c'
_symmetry_space_group_name_Hall     '-P 2ybc'
loop_
    _symmetry_equiv_pos_as_xyz
    'x, y, z'
    '-x, y+1/2, -z+1/2'
    '-x, -y, -z'
    'x, -y-1/2, z-1/2'
_cell_length_a     15.6277(7)
_cell_length_b     4.0784(2)
_cell_length_c     12.1026(5)
_cell_angle_alpha     90.00
_cell_angle_beta     105.810(4)
_cell_angle_gamma     90.00
_cell_volume     742.20(5)
_cell_formula_units_Z     2
_cell_measurement_reflns_used     971
_cell_measurement_theta_min     3.3837
_cell_measurement_theta_max     28.5535
_cell_measurement_temperature     290.51(10)
_exptl_crystal_description     block
_exptl_crystal_colour     'yellow'
_exptl_crystal_size_max     0.42
_exptl_crystal_size_mid     0.38
_exptl_crystal_size_min     0.30
_exptl_crystal_density_diffrn     1.348
_exptl_crystal_density_meas     ?
_exptl_crystal_density_method     'not measured'
_exptl_crystal_F_000     312
_exptl_absorpt_coefficient_mu     0.424
_exptl_absorpt_correction_type     multi-scan
_exptl_absorpt_process_details
;
(CrysAlis PRO; Agilent, 2012)
;
_exptl_absorpt_correction_T_min     0.66740
_exptl_absorpt_correction_T_max     1.00000
_exptl_special_details     ?
_diffrn_ambient_temperature     290.51(10)
_diffrn_radiation_type     'Mo K\a'
_diffrn_radiation_wavelength     0.7107
_diffrn_radiation_monochromator     mirror
_diffrn_measurement_device_type     'Agilent SuperNova (Dual, Cu at zero, Eos)'
_diffrn_measurement_method     '\w scans'
_diffrn_detector_area_resol_mean     16.0733
_diffrn_reflns_number     2513
_diffrn_reflns_av_R_equivalents     0.0125
_diffrn_reflns_theta_min     3.39
_diffrn_reflns_theta_max     26.72
_diffrn_reflns_theta_full     25.50
_diffrn_measured_fraction_theta_max     0.994
_diffrn_measured_fraction_theta_full     0.998
_diffrn_reflns_limit_h_min     -11
_diffrn_reflns_limit_h_max     19
_diffrn_reflns_limit_k_min     -4
_diffrn_reflns_limit_k_max     5
_diffrn_reflns_limit_l_min     -15
_diffrn_reflns_limit_l_max     15
_diffrn_standards_number     ?
_diffrn_standards_interval_count     ?
_diffrn_standards_interval_time     ?
_diffrn_standards_decay_%     ?
_reflns_number_total     1560
_reflns_number_gt     1214
_reflns_threshold_expression     I>2sigma(I)
_refine_ls_structure_factor_coef     Fsqd
_refine_ls_matrix_type     full
_refine_ls_R_factor_all     0.0533
_refine_ls_R_factor_gt     0.0394
_refine_ls_wR_factor_gt     0.0905
_refine_ls_wR_factor_ref     0.1046
_refine_ls_goodness_of_fit_ref     1.059
_refine_ls_restrained_S_all     1.059
_refine_ls_number_reflns     1560
_refine_ls_number_parameters     91
_refine_ls_number_restraints     0
_refine_ls_hydrogen_treatment     constr
_refine_ls_weighting_scheme     calc
_refine_ls_weighting_details
         'calc w=1/[\s^2^(Fo^2^)+(0.0404P)^2^+0.1061P] where P=(Fo^2^+2Fc^2^)/3'
_atom_sites_solution_hydrogens     geom
_atom_sites_solution_primary     direct
_atom_sites_solution_secondary     difmap
_refine_ls_shift/su_max     0.001
_refine_ls_shift/su_mean     0.000
_refine_diff_density_max     0.168
_refine_diff_density_min     -0.214
_refine_ls_extinction_method     none
_refine_ls_extinction_coef     ?
loop_
    _atom_type_symbol
    _atom_type_description
    _atom_type_scat_dispersion_real
    _atom_type_scat_dispersion_imag
    _atom_type_scat_source
    'C' 'C' 0.0033 0.0016
                         'International Tables Vol C Tables 4.2.6.8 and 6.1.1.4'
    'H' 'H' 0.0000 0.0000
                         'International Tables Vol C Tables 4.2.6.8 and 6.1.1.4'
    'Cl' 'Cl' 0.1484 0.1585
                         'International Tables Vol C Tables 4.2.6.8 and 6.1.1.4'
_computing_data_collection
;
<i>CrysAlis PRO</i> (Agilent, 2012)
;
_computing_cell_refinement
;
<i>CrysAlis PRO</i> (Agilent, 2012)
;
_computing_data_reduction
;
<i>CrysAlis PRO</i> (Agilent, 2012)
;
_computing_structure_solution
;
SUPERFLIP (Palatinus & Chapuis, 2007)
;
_computing_structure_refinement
;
OLEX2 (Dolomanov <i>et al.</i>, 2009) and
SHELXL97 (Sheldrick, 2008)
;
_computing_molecular_graphics
;
OLEX2 (Dolomanov <i>et al.</i>, 2009)
;
_computing_publication_material
;
OLEX2 (Dolomanov <i>et al.</i>, 2009)
;
loop_
    _atom_site_type_symbol
    _atom_site_label
    _atom_site_fract_x
    _atom_site_fract_y
    _atom_site_fract_z
    _atom_site_U_iso_or_equiv
    _atom_site_adp_type
    _atom_site_calc_flag
    _atom_site_refinement_flags
    _atom_site_occupancy
    _atom_site_symmetry_multiplicity
    _atom_site_disorder_assembly
    _atom_site_disorder_group
    Cl Cl1 0.94481(3) 0.31466(16) 0.62511(5) 0.0747(3) Uani d . 1 1 . .
    C C1 0.70850(12) 0.6448(4) 0.44590(15) 0.0465(4) Uani d . 1 1 . .
    H H1 0.6623 0.7651 0.4608 0.056 Uiso calc R 1 1 . .
    C C2 0.70013(10) 0.5327(4) 0.33486(14) 0.0396(4) Uani d . 1 1 . .
    C C3 0.61893(11) 0.6044(4) 0.24400(15) 0.0440(4) Uani d . 1 1 . .
    H H3 0.5806 0.7576 0.2617 0.053 Uiso calc R 1 1 . .
    C C4 0.59348(11) 0.4758(4) 0.13885(14) 0.0428(4) Uani d . 1 1 . .
    H H4 0.6301 0.3187 0.1196 0.051 Uiso calc R 1 1 . .
    C C5 0.51318(11) 0.5638(4) 0.05308(14) 0.0442(4) Uani d . 1 1 . .
    H H5 0.4768 0.7210 0.0727 0.053 Uiso calc R 1 1 . .
    C C6 0.78361(12) 0.5819(4) 0.53446(15) 0.0491(5) Uani d . 1 1 . .
    H H6 0.7879 0.6593 0.6081 0.059 Uiso calc R 1 1 . .
    C C7 0.84667(12) 0.2943(5) 0.40343(16) 0.0512(5) Uani d . 1 1 . .
    H H7 0.8936 0.1769 0.3892 0.061 Uiso calc R 1 1 . .
    C C8 0.77155(11) 0.3594(4) 0.31545(15) 0.0462(4) Uani d . 1 1 . .
    H H8 0.7685 0.2863 0.2417 0.055 Uiso calc R 1 1 . .
    C C9 0.85169(11) 0.4047(4) 0.51293(15) 0.0473(4) Uani d . 1 1 . .
loop_
    _atom_site_aniso_label
    _atom_site_aniso_U_11
    _atom_site_aniso_U_22
    _atom_site_aniso_U_33
    _atom_site_aniso_U_12
    _atom_site_aniso_U_13
    _atom_site_aniso_U_23
    Cl1 0.0578(3) 0.0907(5) 0.0617(4) 0.0025(3) -0.0072(2) 0.0067(3)
    C1 0.0474(10) 0.0494(10) 0.0469(10) 0.0036(8) 0.0197(8) -0.0014(9)
    C2 0.0397(8) 0.0400(9) 0.0410(9) -0.0025(7) 0.0141(7) 0.0023(8)
    C3 0.0416(9) 0.0438(10) 0.0492(10) 0.0039(7) 0.0166(8) 0.0027(8)
    C4 0.0401(8) 0.0418(9) 0.0475(10) 0.0008(7) 0.0137(7) 0.0052(8)
    C5 0.0399(9) 0.0445(10) 0.0492(9) 0.0010(7) 0.0135(7) 0.0071(8)
    C6 0.0569(11) 0.0522(11) 0.0392(9) -0.0052(9) 0.0145(8) -0.0021(8)
    C7 0.0406(9) 0.0593(12) 0.0542(11) 0.0056(8) 0.0137(8) 0.0018(10)
    C8 0.0458(9) 0.0535(11) 0.0408(9) 0.0003(8) 0.0144(7) -0.0047(8)
    C9 0.0432(9) 0.0486(10) 0.0462(10) -0.0058(8) 0.0054(7) 0.0060(9)
_geom_special_details
;
 All esds (except the esd in the dihedral angle between two l.s. planes)
 are estimated using the full covariance matrix.  The cell esds are taken
 into account individually in the estimation of esds in distances, angles
 and torsion angles; correlations between esds in cell parameters are only
 used when they are defined by crystal symmetry.  An approximate (isotropic)
 treatment of cell esds is used for estimating esds involving l.s. planes.
;
loop_
    _geom_bond_atom_site_label_1
    _geom_bond_atom_site_label_2
    _geom_bond_site_symmetry_2
    _geom_bond_distance
    _geom_bond_publ_flag
    Cl1 C9 . 1.7376(17) ?
    C1 C6 . 1.381(2) ?
    C1 C2 . 1.392(2) ?
    C1 H1 . 0.9300 ?
    C2 C8 . 1.394(2) ?
    C2 C3 . 1.464(2) ?
    C3 C4 . 1.333(2) ?
    C3 H3 . 0.9300 ?
    C4 C5 . 1.439(2) ?
    C4 H4 . 0.9300 ?
    C5 C5 3_665 1.342(3) ?
    C5 H5 . 0.9300 ?
    C6 C9 . 1.369(2) ?
    C6 H6 . 0.9300 ?
    C7 C8 . 1.379(2) ?
    C7 C9 . 1.382(3) ?
    C7 H7 . 0.9300 ?
    C8 H8 . 0.9300 ?
loop_
    _geom_angle_atom_site_label_1
    _geom_angle_atom_site_label_2
    _geom_angle_atom_site_label_3
    _geom_angle_site_symmetry_1
    _geom_angle_site_symmetry_3
    _geom_angle
    _geom_angle_publ_flag
    C6 C1 C2 . . 121.66(16) ?
    C6 C1 H1 . . 119.2 ?
    C2 C1 H1 . . 119.2 ?
    C1 C2 C8 . . 117.41(15) ?
    C1 C2 C3 . . 119.58(15) ?
    C8 C2 C3 . . 122.99(15) ?
    C4 C3 C2 . . 127.62(16) ?
    C4 C3 H3 . . 116.2 ?
    C2 C3 H3 . . 116.2 ?
    C3 C4 C5 . . 124.43(17) ?
    C3 C4 H4 . . 117.8 ?
    C5 C4 H4 . . 117.8 ?
    C5 C5 C4 3_665 . 125.0(2) ?
    C5 C5 H5 3_665 . 117.5 ?
    C4 C5 H5 . . 117.5 ?
    C9 C6 C1 . . 119.39(17) ?
    C9 C6 H6 . . 120.3 ?
    C1 C6 H6 . . 120.3 ?
    C8 C7 C9 . . 119.45(17) ?
    C8 C7 H7 . . 120.3 ?
    C9 C7 H7 . . 120.3 ?
    C7 C8 C2 . . 121.33(17) ?
    C7 C8 H8 . . 119.3 ?
    C2 C8 H8 . . 119.3 ?
    C6 C9 C7 . . 120.72(17) ?
    C6 C9 Cl1 . . 119.46(15) ?
    C7 C9 Cl1 . . 119.81(14) ?
loop_
    _geom_torsion_atom_site_label_1
    _geom_torsion_atom_site_label_2
    _geom_torsion_atom_site_label_3
    _geom_torsion_atom_site_label_4
    _geom_torsion_site_symmetry_1
    _geom_torsion_site_symmetry_2
    _geom_torsion_site_symmetry_3
    _geom_torsion_site_symmetry_4
    _geom_torsion
    _geom_torsion_publ_flag
    C6 C1 C2 C8 . . . . -1.4(3) ?
    C6 C1 C2 C3 . . . . 179.69(16) ?
    C1 C2 C3 C4 . . . . -168.49(17) ?
    C8 C2 C3 C4 . . . . 12.6(3) ?
    C2 C3 C4 C5 . . . . -178.71(16) ?
    C3 C4 C5 C5 . . . 3_665 180.0(2) ?
    C2 C1 C6 C9 . . . . -0.1(3) ?
    C9 C7 C8 C2 . . . . -0.5(3) ?
    C1 C2 C8 C7 . . . . 1.6(3) ?
    C3 C2 C8 C7 . . . . -179.46(16) ?
    C1 C6 C9 C7 . . . . 1.3(3) ?
    C1 C6 C9 Cl1 . . . . -178.05(13) ?
    C8 C7 C9 C6 . . . . -1.0(3) ?
    C8 C7 C9 Cl1 . . . . 178.31(14) ?
data_global
_journal_date_recd_electronic     2013-04-02
_journal_date_accepted     2013-04-06
_journal_name_full     'Acta Crystallographica, Section E'
_journal_year     2013
_journal_volume     69
_journal_issue      5
_journal_page_first     o699
_journal_page_last     o699
_journal_paper_category     QO
_journal_paper_doi     10.1107/S160053681300932X
_journal_coeditor_code     GO2085
_publ_contact_author
;
Zhiying Li
Departmemt of Chemistry, Xinzhou
Teachers University
Xinzhou
Shanxi 030006
People's Republic of China
;
_publ_contact_author_email     liubin@sxu.edu.cn
_publ_contact_author_fax     ?
_publ_contact_author_phone     86+139-3505-3308
_publ_section_title
;
(<i>E</i>,<i>E</i>,<i>E</i>)-1,6-Bis(4-chlorophenyl)hexa-1,3,5-triene
;
loop_
    _publ_author_name
    _publ_author_address
    'Li, Zhiying'
;
Departmemt of Chemistry
Xinzhou Teachers University
Xinzhou
Shanxi 030006
People's Republic of China
;
