# Supplementary material for: (E,E,E)-1,6-Bis(4-chloro­phen­yl)hexa-1,3,5-triene
Source: Acta Crystallogr Sect E Struct Rep Online. 2013 Apr 13;69(Pt 5):o699. doi: 10.1107/S160053681300932X (PMC3648235; doi:10.1107/S160053681300932X)
Supplement: Supplementary file 2 [file e-69-0o699-Isup2.hkl]

# 
# h,k,l, Fc-squared, Fo-squared, sigma(Fo-squared) and status flag 
# 
data_I
_shelx_title ' 21/c' 
_shelx_refln_list_code          4 
_shelx_F_calc_maximum       90.03 
_exptl_crystal_F_000       312.00 
_reflns_d_resolution_high  0.7904 
 
loop_ 
 _symmetry_equiv_pos_as_xyz 
 'x, y, z' 
 '-x, y+1/2, -z+1/2' 
 '-x, -y, -z' 
 'x, -y-1/2, z-1/2' 
 
_cell_length_a    15.6277 
_cell_length_b     4.0784 
_cell_length_c    12.1026 
_cell_angle_alpha  90.000 
_cell_angle_beta  105.810 
_cell_angle_gamma  90.000 
 
_shelx_F_squared_multiplier     1.000 
 
loop_ 
 _refln_index_h 
 _refln_index_k 
 _refln_index_l 
 _refln_F_squared_calc 
 _refln_F_squared_meas 
 _refln_F_squared_sigma 
 _refln_observed_status 
   3   0   0        6.94        6.64      0.86 o 
   4   0   0       57.63       54.51      2.86 o 
   5   0   0        0.94        0.82      0.41 o 
   6   0   0      151.67      150.04      5.72 o 
   7   0   0      358.40      327.03      9.45 o 
   8   0   0      220.75      204.61      7.82 o 
   9   0   0     1864.58     1902.41     25.70 o 
  10   0   0       53.63       47.34      4.36 o 
  11   0   0     1343.10     1331.68     24.05 o 
  12   0   0      220.52      204.57     10.11 o 
  13   0   0      217.10      220.81     10.74 o 
  14   0   0      162.98      153.67      9.48 o 
  15   0   0        6.79        7.49      2.16 o 
  16   0   0        3.78        2.97      1.38 o 
  17   0   0       38.42       41.69      5.62 o 
  18   0   0       32.95       37.94      5.56 o 
   1   1   0      402.13      389.24      3.81 o 
   2   1   0     5500.06     5399.34     22.16 o 
   3   1   0     1897.13     1876.14      9.47 o 
   4   1   0      228.41      207.45      4.33 o 
   5   1   0      471.11      448.41      6.93 o 
   6   1   0      602.76      583.90      6.87 o 
   7   1   0      253.27      243.03      4.82 o 
   8   1   0      143.36      139.74      3.91 o 
   9   1   0      167.21      156.87      8.39 o 
  10   1   0        1.76        2.11      0.66 o 
  11   1   0      617.08      622.52     11.82 o 
  12   1   0      278.37      280.38      8.30 o 
  13   1   0       65.38       69.70      4.36 o 
  14   1   0       41.87       39.93      3.46 o 
  15   1   0       13.89       13.42      2.09 o 
  16   1   0        5.61        4.76      2.23 o 
  17   1   0       21.33       20.41      2.80 o 
  18   1   0        1.19        1.89      0.77 o 
   0   2   0        8.14        2.90      0.60 o 
   1   2   0     1239.74     1236.70     14.48 o 
   2   2   0      100.76       90.84      3.31 o 
   3   2   0       21.61       17.52      1.50 o 
   4   2   0        0.17        0.20      0.40 o 
   5   2   0        7.42        4.55      1.02 o 
   6   2   0       19.28       17.71      1.70 o 
   7   2   0       85.14       86.26      3.94 o 
   8   2   0       97.55       93.24      4.29 o 
   9   2   0       27.31       31.53      2.14 o 
  10   2   0      452.69      464.81      8.51 o 
  11   2   0        0.29        0.74      0.51 o 
  12   2   0        3.66        4.03      1.07 o 
  13   2   0        0.69       -0.04      0.40 o 
  14   2   0        0.84        1.26      0.98 o 
  15   2   0        2.44        1.90      0.85 o 
  16   2   0        6.05        4.64      1.25 o 
  17   2   0        0.88        0.67      0.40 o 
   1   3   0       96.75      100.88      4.53 o 
   2   3   0        9.14        9.02      1.18 o 
   3   3   0        0.07        0.26      0.26 o 
   4   3   0       34.99       37.73      2.69 o 
   5   3   0       30.23       32.48      2.58 o 
   6   3   0       14.90       22.34      2.23 o 
   7   3   0       24.00       26.94      2.52 o 
   8   3   0        6.79        6.08      1.22 o 
   9   3   0        0.81        1.74      0.57 o 
  10   3   0       44.67       47.07      2.91 o 
  11   3   0       53.10       44.21      2.94 o 
  12   3   0       17.80       19.43      2.07 o 
  13   3   0        8.81        9.40      1.43 o 
  14   3   0        0.57        0.12      0.34 o 
  15   3   0        0.92        1.04      1.58 o 
   0   4   0       22.50       18.31      3.14 o 
   1   4   0        3.97        2.42      0.83 o 
   2   4   0       17.24       14.50      1.98 o 
   3   4   0        1.33        1.94      0.59 o 
   4   4   0        2.23        0.75      0.76 o 
   5   4   0        1.71        0.96      0.75 o 
   6   4   0        0.02       -0.11      0.74 o 
   7   4   0       11.74       11.03      2.67 o 
   8   4   0       14.38       16.37      3.18 o 
   9   4   0        0.86        0.97      0.69 o 
  10   4   0        4.06        2.32      1.39 o 
  11   4   0        0.02        0.60      1.07 o 
  12   4   0       12.14       11.26      3.04 o 
   1   5   0        1.54        0.16      0.30 o 
   2   5   0        2.28        1.62      1.20 o 
   3   5   0        2.80        2.46      1.46 o 
   4   5   0        0.45       -0.61      0.75 o 
 -18   1   1        8.39        8.57      1.83 o 
 -17   1   1        1.67       -0.41      0.58 o 
 -16   1   1       12.67       10.96      2.44 o 
 -15   1   1        0.11       -0.58      0.91 o 
 -14   1   1      201.90      194.18      7.62 o 
 -13   1   1      161.17      158.99      6.54 o 
 -12   1   1      350.93      341.88      9.23 o 
 -11   1   1       51.56       55.88      3.54 o 
 -10   1   1      122.32      134.63     10.46 o 
  -9   1   1       27.21       29.81      2.31 o 
  -8   1   1       61.51       60.00      3.08 o 
  -7   1   1       55.79       45.03      2.05 o 
  -6   1   1       45.10       44.64      1.87 o 
  -5   1   1       96.57      102.42      2.65 o 
  -4   1   1       52.76       52.25      1.73 o 
  -3   1   1        0.07        0.16      0.20 o 
  -2   1   1     8104.88     7798.84     22.99 o 
  -1   1   1     7232.99     6991.27     21.14 o 
   0   1   1     1756.27     1735.44     16.18 o 
   1   1   1      109.71      109.37      2.06 o 
   2   1   1        5.40        4.96      0.46 o 
   3   1   1       88.36       89.21      2.02 o 
   4   1   1      211.05      206.31      7.64 o 
   5   1   1       59.36       53.12      2.42 o 
   6   1   1       40.65       42.71      2.33 o 
   7   1   1      339.26      353.47      8.13 o 
   8   1   1      436.20      454.35      7.17 o 
   9   1   1       14.81       11.92      1.50 o 
  10   1   1       86.79       87.74      4.28 o 
  11   1   1      266.39      255.22      7.73 o 
  12   1   1       29.79       27.42      2.64 o 
  13   1   1       17.71       19.34      2.29 o 
  14   1   1        0.06       -0.51      0.51 o 
  15   1   1       25.71       24.73      2.86 o 
  16   1   1        0.04        0.37      0.72 o 
  17   1   1        0.56        1.06      1.23 o 
  18   1   1        0.14        0.95      1.60 o 
 -17   2   1        0.60       -0.45      0.45 o 
 -16   2   1       30.70       33.37      5.18 o 
 -15   2   1        0.04        2.66      1.00 o 
 -14   2   1       27.96       36.12      3.41 o 
 -13   2   1        0.08       -0.19      0.52 o 
 -12   2   1      289.60      294.46      8.95 o 
 -11   2   1      106.78      108.92      5.26 o 
 -10   2   1       17.38       16.09      1.58 o 
  -9   2   1        8.98        9.39      1.19 o 
  -8   2   1        3.05        2.65      0.63 o 
  -7   2   1       28.35       33.30      1.94 o 
  -6   2   1       30.03       28.26      3.03 o 
  -5   2   1      114.85      124.71      4.38 o 
  -4   2   1       29.63       33.13      2.12 o 
  -3   2   1     1878.88     1972.13     16.14 o 
  -2   2   1     1797.73     1778.55     11.42 o 
  -1   2   1        1.30        0.55      0.23 o 
   0   2   1      287.02      282.89      4.38 o 
   1   2   1       15.58       12.84      0.93 o 
   2   2   1       16.70       21.54      1.14 o 
   3   2   1       17.08       17.29      1.43 o 
   4   2   1       53.52       52.16      2.62 o 
   5   2   1      121.93      121.99      4.24 o 
   6   2   1       21.88       20.38      2.08 o 
   7   2   1      164.19      164.90      5.38 o 
   8   2   1      128.48      135.25      5.13 o 
   9   2   1      921.27      932.46     14.12 o 
  10   2   1        4.96        5.18      1.01 o 
  11   2   1      126.52      126.62      4.66 o 
  12   2   1        3.51        2.54      0.63 o 
  13   2   1        0.09        0.06      0.44 o 
  14   2   1        8.97       10.10      1.84 o 
  15   2   1        2.94        2.53      0.87 o 
  16   2   1       32.63       31.09      3.46 o 
  17   2   1        0.05       -0.67      0.67 o 
 -15   3   1        7.82        8.63      1.89 o 
 -14   3   1       65.71       63.77      4.75 o 
 -13   3   1        1.42        0.72      1.66 o 
 -12   3   1        3.57        3.21      0.98 o 
 -11   3   1       41.88       44.50      2.93 o 
 -10   3   1        7.24        8.39      1.25 o 
  -9   3   1        7.29        7.22      1.11 o 
  -8   3   1       77.50       81.48      3.51 o 
  -7   3   1       44.08       49.50      3.37 o 
  -6   3   1       27.96       30.95      2.59 o 
  -5   3   1       72.55       78.13      4.04 o 
  -4   3   1       74.85       77.24      3.88 o 
  -3   3   1      121.69      132.22      4.93 o 
  -2   3   1       16.41       19.52      1.85 o 
  -1   3   1       31.63       30.84      3.81 o 
   0   3   1      396.51      427.45      9.21 o 
   1   3   1       45.04       42.03      2.90 o 
   2   3   1       24.14       20.31      1.68 o 
   3   3   1      121.51      116.11      4.34 o 
   4   3   1      133.85      138.93      5.01 o 
   5   3   1       56.89       59.18      3.39 o 
   6   3   1        2.85        1.35      0.84 o 
   7   3   1       21.31       27.53      2.50 o 
   8   3   1        7.20        8.92      1.50 o 
   9   3   1      192.64      191.45      9.94 o 
  10   3   1       25.02       27.93      2.81 o 
  11   3   1       51.71       54.19      3.28 o 
  12   3   1       12.55       14.71      2.20 o 
  13   3   1        0.29        0.09      0.51 o 
  14   3   1        8.23       11.88      2.35 o 
  15   3   1        0.53        2.96      1.52 o 
 -12   4   1        1.84        5.01      2.02 o 
 -11   4   1        5.33        5.72      2.09 o 
 -10   4   1        0.70        0.40      0.38 o 
  -9   4   1       14.19       11.74      2.87 o 
  -8   4   1        6.07        6.38      1.84 o 
  -7   4   1        3.32        3.64      1.37 o 
  -6   4   1        4.86        5.02      1.80 o 
  -5   4   1       21.33       28.90      3.83 o 
  -4   4   1        6.03        6.41      2.01 o 
  -3   4   1       11.45       14.17      2.72 o 
  -2   4   1       47.65       51.63      3.74 o 
  -1   4   1       65.20       67.21      4.28 o 
   0   4   1        0.60       -0.35      0.48 o 
   1   4   1        0.30        0.04      0.61 o 
   2   4   1        4.01        3.62      0.91 o 
   3   4   1        0.26       -0.05      0.46 o 
   4   4   1        2.59        2.51      0.97 o 
   5   4   1        4.67        4.50      1.80 o 
   6   4   1       98.66       99.84      7.77 o 
   7   4   1        5.32        4.20      1.74 o 
   8   4   1       19.38       23.61      3.93 o 
   9   4   1        3.79       -0.37      0.89 o 
  10   4   1       21.26       20.65      2.59 o 
  11   4   1        0.57       -0.11      0.46 o 
  -4   5   1        0.00        0.52      1.29 o 
  -3   5   1        0.14       -0.37      0.63 o 
  -2   5   1        5.59        4.51      2.14 o 
  -1   5   1        0.48        1.08      1.13 o 
   0   5   1        0.31        0.59      0.98 o 
   1   5   1        0.05       -0.95      1.01 o 
   2   5   1        3.48        3.19      1.53 o 
   3   5   1        6.82        8.76      2.45 o 
   4   5   1        4.46        3.47      1.95 o 
 -19   0   2        0.72        3.12      1.93 o 
 -18   0   2        0.44       -1.02      1.17 o 
 -17   0   2        1.75        1.42      1.28 o 
 -16   0   2       25.09       22.18      3.96 o 
 -15   0   2       97.74       94.82      7.75 o 
 -14   0   2     1247.88     1287.46     27.67 o 
 -13   0   2        0.05        1.86      1.26 o 
 -12   0   2      196.81      219.36     10.27 o 
 -11   0   2       16.75       18.06      2.82 o 
 -10   0   2        8.44        6.91      1.82 o 
  -9   0   2       24.59       30.21      3.31 o 
  -8   0   2       23.00       17.95      2.34 o 
  -7   0   2        1.70        5.63      1.28 o 
  -6   0   2      908.29      897.12     14.21 o 
  -5   0   2     6754.18     6462.87     15.62 o 
  -4   0   2        1.87        1.80      0.49 o 
  -2   0   2      318.20      307.33      5.85 o 
  -1   0   2     1061.53     1052.53     10.24 o 
   0   0   2      916.54      939.96      9.70 o 
   1   0   2       28.37       31.43      1.09 o 
   2   0   2      165.61      174.35      2.88 o 
   3   0   2     1120.50     1052.84      6.43 o 
   4   0   2     1049.72      972.66      8.02 o 
   5   0   2      598.99      536.50      8.19 o 
   6   0   2     6649.77     6762.58     24.65 o 
   7   0   2      299.57      275.28      5.19 o 
   8   0   2        3.82        2.27      0.47 o 
   9   0   2        9.52       12.24      2.13 o 
  10   0   2      108.87      107.17      6.66 o 
  11   0   2      189.10      177.92      9.09 o 
  12   0   2       85.72       86.04      6.55 o 
  13   0   2       59.53       55.15      5.49 o 
  14   0   2      189.87      182.71     10.52 o 
  15   0   2       47.91       48.06      5.62 o 
  16   0   2       57.14       56.47      6.43 o 
  17   0   2       13.59       15.19      3.53 o 
  18   0   2        4.17        4.41      2.02 o 
 -19   1   2        0.16       -0.20      0.37 o 
 -18   1   2        1.04        0.40      0.71 o 
 -17   1   2       66.24       68.04      5.10 o 
 -16   1   2      134.99      147.57      7.33 o 
 -15   1   2        3.06        2.65      0.97 o 
 -14   1   2        2.97        2.78      1.70 o 
 -13   1   2       32.36       31.59      3.05 o 
 -12   1   2      115.54      117.90      5.47 o 
 -11   1   2      111.52      106.40      4.86 o 
 -10   1   2      220.90      231.34      6.83 o 
  -9   1   2      266.27      275.03      7.04 o 
  -8   1   2      207.64      191.66      9.14 o 
  -7   1   2      161.45      139.19      4.40 o 
  -6   1   2      496.14      498.31      7.85 o 
  -5   1   2     1521.18     1589.26     10.49 o 
  -4   1   2       14.64       13.14      0.88 o 
  -3   1   2     7633.63     7339.08     49.53 o 
  -2   1   2     1404.62     1410.49      5.78 o 
  -1   1   2      388.98      379.00      3.55 o 
   0   1   2      632.42      611.30      5.57 o 
   1   1   2     1337.65     1237.09      6.89 o 
   2   1   2      983.79      952.23      9.37 o 
   3   1   2      381.14      366.10      5.36 o 
   4   1   2       84.82       80.30      2.80 o 
   5   1   2       56.05       63.75      2.71 o 
   6   1   2      245.56      250.17      6.86 o 
   7   1   2      128.36      134.10      4.48 o 
   8   1   2     1457.37     1510.11     19.08 o 
   9   1   2      727.57      734.84      9.78 o 
  10   1   2       30.73       29.65      2.06 o 
  11   1   2        8.90        8.68      1.38 o 
  12   1   2       81.29       86.17      4.76 o 
  13   1   2       35.95       29.48      2.97 o 
  14   1   2        1.90        0.88      0.64 o 
  15   1   2       50.39       54.05      4.28 o 
  16   1   2        8.66        6.34      1.52 o 
  17   1   2       34.70       42.42      4.13 o 
 -18   2   2        3.62        3.25      1.21 o 
 -17   2   2        0.25        3.00      1.12 o 
 -16   2   2       11.67       11.29      2.11 o 
 -15   2   2       63.69       66.35      4.84 o 
 -14   2   2        1.35        1.28      0.74 o 
 -13   2   2      151.98      148.69      6.70 o 
 -12   2   2        4.17        1.82      0.92 o 
 -11   2   2       19.42       21.31      2.33 o 
 -10   2   2       22.07       24.76      2.40 o 
  -9   2   2        0.01       -0.13      0.20 o 
  -8   2   2       10.44       11.74      1.21 o 
  -7   2   2       14.39       16.09      1.35 o 
  -6   2   2       86.85       84.36      2.88 o 
  -5   2   2      359.09      315.99      5.22 o 
  -4   2   2     1730.43     1814.47     11.60 o 
  -3   2   2      155.25      168.48      4.69 o 
  -2   2   2      128.55      127.62      2.78 o 
  -1   2   2        2.45        2.91      0.37 o 
   0   2   2        1.10        0.53      0.25 o 
   1   2   2       10.68        9.49      0.57 o 
   2   2   2       27.17       22.20      1.01 o 
   3   2   2      269.35      260.52      3.93 o 
   4   2   2      579.19      594.76      8.72 o 
   5   2   2      162.36      156.73      4.70 o 
   6   2   2       49.03       48.28      3.02 o 
   7   2   2      329.34      340.08      7.72 o 
   8   2   2       11.89       11.41      1.96 o 
   9   2   2       38.25       35.52      2.75 o 
  10   2   2        4.62        3.92      1.05 o 
  11   2   2        0.02       -0.29      0.29 o 
  12   2   2       11.04        9.62      1.34 o 
  13   2   2       67.35       72.18      4.72 o 
  14   2   2       11.28       12.14      1.99 o 
  15   2   2       60.28       63.24      5.35 o 
  16   2   2        5.85        7.83      2.21 o 
 -15   3   2       19.95       24.01      3.04 o 
 -14   3   2        7.05        6.30      1.49 o 
 -13   3   2        1.32        1.52      0.87 o 
 -12   3   2        1.39        1.92      0.62 o 
 -11   3   2        0.26       -0.17      0.48 o 
 -10   3   2        0.80        0.60      0.59 o 
  -9   3   2        1.02        1.44      0.72 o 
  -8   3   2       41.14       47.42      2.63 o 
  -7   3   2       99.00       99.31      3.65 o 
  -6   3   2        4.08        4.82      0.98 o 
  -5   3   2      129.34      133.89      4.34 o 
  -4   3   2       21.90       19.47      1.98 o 
  -3   3   2       83.07       80.58      3.87 o 
  -2   3   2       69.82       76.68      3.67 o 
  -1   3   2        5.85        6.72      1.15 o 
   0   3   2        2.74        2.00      0.55 o 
   1   3   2        7.22        6.53      1.06 o 
   2   3   2       11.67       12.47      2.13 o 
   3   3   2       27.45       27.94      1.95 o 
   4   3   2       87.35       97.61      4.29 o 
   5   3   2       83.04       80.32      7.82 o 
   6   3   2       13.17       15.72      2.82 o 
   7   3   2      207.51      225.88     10.85 o 
   8   3   2       61.17       55.61      5.62 o 
   9   3   2        8.37        5.29      1.76 o 
  10   3   2       19.25       22.64      3.78 o 
  11   3   2        9.40        7.84      2.47 o 
  12   3   2        0.67        1.14      1.46 o 
  13   3   2        8.10        8.09      1.76 o 
  14   3   2       10.28        8.84      1.97 o 
 -12   4   2        0.73        4.32      2.04 o 
 -11   4   2        1.22        3.54      1.61 o 
 -10   4   2        5.94        4.50      1.68 o 
  -9   4   2        2.56        2.30      1.09 o 
  -8   4   2        7.52        8.70      2.31 o 
  -7   4   2        2.68        3.44      1.36 o 
  -6   4   2       11.49       13.79      2.64 o 
  -5   4   2        3.19        3.28      1.35 o 
  -4   4   2        0.35       -0.24      0.59 o 
  -3   4   2        0.03        0.21      0.57 o 
  -2   4   2       24.35       20.44      2.30 o 
  -1   4   2        5.11        4.36      1.14 o 
   0   4   2        3.15        3.99      1.05 o 
   1   4   2        0.37        0.03      0.43 o 
   2   4   2        0.00        1.06      0.56 o 
   3   4   2        2.91        1.95      0.66 o 
   4   4   2        8.87        8.15      2.27 o 
   5   4   2       34.95       36.76      4.73 o 
   6   4   2        0.05        2.18      1.34 o 
   7   4   2       66.31       63.74      6.47 o 
   8   4   2        6.84        5.91      1.97 o 
   9   4   2        1.17        0.23      0.85 o 
  10   4   2        0.17        0.93      0.70 o 
  11   4   2        1.73        2.08      1.05 o 
  -4   5   2        0.39       -1.00      1.34 o 
  -3   5   2        0.64        0.31      0.80 o 
  -2   5   2        4.46        2.93      1.81 o 
  -1   5   2        0.65        1.82      1.51 o 
   0   5   2        0.31       -0.76      0.80 o 
   1   5   2        7.39        8.80      2.68 o 
   2   5   2        2.76        3.52      1.75 o 
   3   5   2        7.62        3.83      1.61 o 
 -19   1   3        2.50        4.00      1.27 o 
 -18   1   3        0.55        0.17      0.66 o 
 -17   1   3        2.22        3.06      1.19 o 
 -16   1   3       97.53       89.74      5.72 o 
 -15   1   3      176.07      165.77      7.44 o 
 -14   1   3        9.24        7.74      1.53 o 
 -13   1   3       56.96       57.24      4.02 o 
 -12   1   3       33.62       33.89      2.94 o 
 -11   1   3       14.58       12.23      1.93 o 
 -10   1   3        0.17        0.30      0.14 o 
  -9   1   3        0.31        0.36      0.64 o 
  -8   1   3      219.13      252.77      6.47 o 
  -7   1   3      341.44      363.30      7.36 o 
  -6   1   3     1099.87     1178.25     12.29 o 
  -5   1   3      506.15      558.72      7.85 o 
  -4   1   3      955.73      984.99      7.25 o 
  -3   1   3      368.04      384.88      3.39 o 
  -2   1   3      424.36      427.25      3.02 o 
  -1   1   3      254.01      268.29      7.31 o 
   0   1   3       12.05       12.39      1.76 o 
   1   1   3       19.94       24.00      2.39 o 
   2   1   3       23.78       26.76      1.90 o 
   3   1   3       80.89       87.01      2.79 o 
   4   1   3      342.51      370.14      6.21 o 
   5   1   3      638.07      645.69      8.81 o 
   6   1   3      414.66      416.28      7.84 o 
   7   1   3       82.24       82.02      3.58 o 
   8   1   3       16.77       13.36      1.54 o 
   9   1   3       37.07       35.43      2.66 o 
  10   1   3       12.58       12.80      1.41 o 
  11   1   3        0.83        0.24      0.44 o 
  12   1   3        3.13        3.62      0.98 o 
  13   1   3       46.21       43.88      3.65 o 
  14   1   3        6.15        5.23      1.28 o 
  15   1   3        2.34        0.72      0.37 o 
  16   1   3       12.61       11.39      2.00 o 
  17   1   3       27.83       30.34      3.56 o 
 -18   2   3        1.89        2.92      1.07 o 
 -17   2   3       90.60       97.40      6.39 o 
 -16   2   3       14.04       18.60      3.38 o 
 -15   2   3        2.52        1.57      1.85 o 
 -14   2   3        8.65       10.33      1.83 o 
 -13   2   3        7.34        7.15      1.79 o 
 -12   2   3        6.31        4.76      2.34 o 
 -11   2   3       18.44       18.46      2.14 o 
 -10   2   3       28.49       27.20      2.47 o 
  -9   2   3       17.04       15.70      1.80 o 
  -8   2   3       14.24       13.72      1.30 o 
  -7   2   3        3.92        2.73      0.59 o 
  -6   2   3      434.45      483.58      6.73 o 
  -5   2   3     1951.43     1958.39     12.54 o 
  -4   2   3       95.64      108.70      2.69 o 
  -3   2   3       83.55       88.82      2.87 o 
  -2   2   3        6.06        7.06      0.88 o 
  -1   2   3        0.23        0.08      0.21 o 
   0   2   3      121.51      112.06      3.60 o 
   1   2   3      420.08      412.88      6.97 o 
   2   2   3      299.91      300.22      8.05 o 
   3   2   3        0.55        1.05      0.35 o 
   4   2   3      676.68      692.27      9.72 o 
   5   2   3        9.13        8.30      1.49 o 
   6   2   3      283.16      294.41      6.83 o 
   7   2   3        1.81        2.30      0.68 o 
   8   2   3      208.86      216.51      6.53 o 
   9   2   3       65.90       67.84      3.85 o 
  10   2   3        3.91        3.21      0.91 o 
  11   2   3       40.84       47.88      3.58 o 
  12   2   3       17.73       19.57      1.98 o 
  13   2   3       99.76      109.44      4.86 o 
  14   2   3        0.67        1.95      0.98 o 
  15   2   3       10.87       12.33      2.45 o 
  16   2   3        3.02        1.92      1.00 o 
 -16   3   3        5.53        6.86      1.66 o 
 -15   3   3        0.01        0.10      0.45 o 
 -14   3   3       31.11       26.06      3.04 o 
 -13   3   3        0.36        0.64      1.46 o 
 -12   3   3        0.95        2.08      0.80 o 
 -11   3   3       46.76       42.87      3.45 o 
 -10   3   3       37.58       36.88      2.57 o 
  -9   3   3        0.18        0.68      0.45 o 
  -8   3   3       21.09       22.12      1.79 o 
  -7   3   3       92.44       85.07      3.30 o 
  -6   3   3        4.14        7.37      1.05 o 
  -5   3   3      421.59      428.87      6.60 o 
  -4   3   3        5.23        5.05      0.70 o 
  -3   3   3       92.36      105.63      4.38 o 
  -2   3   3       75.35       72.96      5.28 o 
  -1   3   3       76.57       76.45      3.76 o 
   0   3   3       56.83       55.79      3.18 o 
   1   3   3       40.23       38.02      2.66 o 
   2   3   3       45.32       48.47      4.76 o 
   3   3   3       98.88      101.88      7.28 o 
   4   3   3       16.60       10.82      2.26 o 
   5   3   3        0.55       -0.52      0.79 o 
   6   3   3      383.76      399.80     14.66 o 
   7   3   3       69.81       75.92      6.49 o 
   8   3   3        1.49        1.39      0.91 o 
   9   3   3        7.87        9.56      2.60 o 
  10   3   3       29.14       35.68      4.75 o 
  11   3   3       19.14       20.91      3.84 o 
  12   3   3       25.11       25.30      3.07 o 
  13   3   3        0.14        1.23      1.41 o 
 -12   4   3        1.01        2.00      1.02 o 
 -11   4   3        0.00       -0.31      0.73 o 
 -10   4   3        4.96        3.53      1.60 o 
  -9   4   3        0.14        1.47      1.07 o 
  -8   4   3       66.98       72.64      4.69 o 
  -7   4   3       29.90       30.70      2.98 o 
  -6   4   3       19.25       21.38      3.31 o 
  -5   4   3        2.03        1.24      0.59 o 
  -4   4   3       14.51       16.19      2.54 o 
  -3   4   3        8.10        6.19      2.15 o 
  -2   4   3        1.60        1.64      0.75 o 
  -1   4   3        7.59        3.67      1.49 o 
   0   4   3       13.22       12.31      2.86 o 
   1   4   3       60.64       60.73      6.24 o 
   2   4   3        0.40        0.09      0.77 o 
   3   4   3       97.31       95.64      7.85 o 
   4   4   3       13.39       15.81      3.25 o 
   5   4   3       27.66       32.60      4.59 o 
   6   4   3       60.49       60.18      6.31 o 
   7   4   3        0.29       -0.50      0.70 o 
   8   4   3        1.01        1.08      0.99 o 
   9   4   3        0.94        2.42      1.72 o 
  10   4   3        1.18       -0.81      1.13 o 
  -3   5   3        0.72        1.11      0.83 o 
  -2   5   3        0.35        0.34      0.51 o 
  -1   5   3        0.03       -0.52      0.52 o 
   0   5   3        8.67        9.10      2.79 o 
   1   5   3       25.48       27.42      4.73 o 
 -19   0   4       36.53       37.77      5.82 o 
 -18   0   4        0.64        0.48      1.08 o 
 -17   0   4      202.64      199.74     12.53 o 
 -16   0   4       15.73       13.50      3.17 o 
 -15   0   4       50.09       53.88      5.92 o 
 -14   0   4        0.00       -1.10      1.10 o 
 -13   0   4       32.73       32.50      4.23 o 
 -12   0   4       80.80       76.28      6.18 o 
 -11   0   4       63.06       62.22      5.32 o 
 -10   0   4        7.24        5.11      1.53 o 
  -9   0   4      331.64      330.20     11.32 o 
  -8   0   4     3686.90     3978.87     18.19 o 
  -7   0   4       16.56        9.29      0.91 o 
  -6   0   4       64.03       61.12      2.77 o 
  -5   0   4       65.05       70.98      2.43 o 
  -4   0   4       89.33       79.81      2.57 o 
  -3   0   4       15.39       26.87      7.22 o 
  -2   0   4     2412.93     2351.17     21.87 o 
  -1   0   4     3280.28     3153.84     24.68 o 
   0   0   4     1293.06     1354.98     13.20 o 
   1   0   4      699.26      651.02      9.27 o 
   2   0   4      843.67      853.95      6.76 o 
   3   0   4     1991.68     2061.86     13.36 o 
   4   0   4      227.15      215.05      4.64 o 
   5   0   4      547.45      600.90      8.09 o 
   6   0   4      686.18      689.11      9.28 o 
   7   0   4      135.57      128.02      5.58 o 
   8   0   4      185.18      178.50      6.78 o 
   9   0   4      558.15      544.18      9.52 o 
  10   0   4      398.67      400.10      8.34 o 
  11   0   4      354.12      326.20     13.13 o 
  12   0   4       20.49       13.44      2.81 o 
  13   0   4       21.43       25.62      3.99 o 
  14   0   4        2.78        2.33      1.30 o 
  15   0   4        4.85        4.16      1.66 o 
  16   0   4       41.50       45.79      6.00 o 
 -19   1   4       29.92       30.98      3.82 o 
 -18   1   4        7.60        5.20      1.56 o 
 -17   1   4       41.18       43.56      4.16 o 
 -16   1   4       11.15        9.49      1.88 o 
 -15   1   4        9.24       10.50      1.94 o 
 -14   1   4       29.54       35.65      3.47 o 
 -13   1   4      104.58      103.08      5.41 o 
 -12   1   4       46.14       47.41      3.50 o 
 -11   1   4       39.95       44.87      3.29 o 
 -10   1   4       96.08      100.76      4.70 o 
  -9   1   4        2.79        2.33      0.58 o 
  -8   1   4      104.73       90.64      4.02 o 
  -7   1   4       58.95       64.05      3.66 o 
  -6   1   4     1467.17     1501.73     14.34 o 
  -5   1   4      523.12      530.27      8.02 o 
  -4   1   4      342.40      322.70      3.66 o 
  -3   1   4      374.74      348.61      4.06 o 
  -2   1   4      747.14      722.16      4.26 o 
  -1   1   4      605.74      577.28      6.23 o 
   0   1   4        0.51        1.22      0.40 o 
   1   1   4      599.60      622.06     12.94 o 
   2   1   4        0.48        1.95      0.30 o 
   3   1   4     2183.80     2277.62     14.63 o 
   4   1   4      725.64      701.36     10.59 o 
   5   1   4      479.18      458.50      7.79 o 
   6   1   4      327.03      311.56      6.85 o 
   7   1   4      131.87      123.69      4.58 o 
   8   1   4       51.40       52.91      3.14 o 
   9   1   4        8.72        8.47      1.36 o 
  10   1   4       44.09       42.72      3.12 o 
  11   1   4       32.34       24.44      2.56 o 
  12   1   4      188.56      201.14      7.59 o 
  13   1   4       73.44       70.61      4.69 o 
  14   1   4       41.00       48.15      6.09 o 
  15   1   4       48.41       58.81      4.64 o 
  16   1   4       15.88       17.80      2.68 o 
 -18   2   4       34.36       34.49      4.09 o 
 -17   2   4       16.12       16.06      2.60 o 
 -16   2   4       22.09       25.77      3.90 o 
 -15   2   4       14.37        9.60      1.88 o 
 -14   2   4        0.28        0.31      0.42 o 
 -13   2   4       19.67       15.95      2.23 o 
 -12   2   4        0.78        0.28      0.42 o 
 -11   2   4       52.62       52.15      3.65 o 
 -10   2   4      120.10      111.89      5.09 o 
  -9   2   4       91.74      102.90      4.67 o 
  -8   2   4       17.99       15.22      1.82 o 
  -7   2   4      503.84      546.03      9.58 o 
  -6   2   4      226.39      252.26      4.85 o 
  -5   2   4        0.10        0.26      0.22 o 
  -4   2   4        1.88        1.33      0.35 o 
  -3   2   4        0.24        0.48      0.16 o 
  -2   2   4       51.43       51.10      2.23 o 
  -1   2   4      126.36      115.44      3.56 o 
   0   2   4      276.63      280.45      4.90 o 
   1   2   4     1160.98     1155.57     10.31 o 
   2   2   4      127.82      114.99      2.87 o 
   3   2   4       96.07      105.46      3.18 o 
   4   2   4        9.99        9.07      1.04 o 
   5   2   4       21.33       19.71      1.68 o 
   6   2   4       42.47       42.26      2.65 o 
   7   2   4       20.57       19.78      1.94 o 
   8   2   4       18.63       19.46      1.99 o 
   9   2   4       71.56       78.75      4.19 o 
  10   2   4      228.66      240.16      9.77 o 
  11   2   4        0.57        0.63      0.54 o 
  12   2   4       37.11       35.20      3.23 o 
  13   2   4        0.01        0.17      0.55 o 
  14   2   4       17.57       17.74      2.49 o 
  15   2   4       13.65       15.43      4.43 o 
 -16   3   4        2.83        2.91      1.81 o 
 -15   3   4        1.15        1.80      0.93 o 
 -14   3   4        0.00        0.55      0.63 o 
 -13   3   4        0.55       -0.38      0.38 o 
 -12   3   4        1.73        1.89      0.91 o 
 -11   3   4       28.81       27.20      2.79 o 
 -10   3   4       24.67       21.71      2.84 o 
  -9   3   4        3.20        4.39      1.10 o 
  -8   3   4       32.60       35.43      3.00 o 
  -7   3   4      197.11      199.68      6.81 o 
  -6   3   4       76.98       69.66      3.88 o 
  -5   3   4        0.48        1.29      0.48 o 
  -4   3   4        1.03        1.22      0.74 o 
  -3   3   4        6.93        5.77      0.98 o 
  -2   3   4       58.77       68.10      3.36 o 
  -1   3   4       29.15       28.64      2.15 o 
   0   3   4        9.96        9.83      1.23 o 
   1   3   4       12.36       12.27      1.41 o 
   2   3   4      204.72      207.32      6.03 o 
   3   3   4        1.41        0.17      0.42 o 
   4   3   4      105.75      106.71      7.63 o 
   5   3   4       16.79       14.23      2.77 o 
   6   3   4       18.61       18.86      3.32 o 
   7   3   4        3.96        4.22      1.87 o 
   8   3   4       13.78       14.87      3.01 o 
   9   3   4        3.25        3.29      1.89 o 
  10   3   4       13.36       13.73      3.12 o 
  11   3   4       56.07       52.95      6.24 o 
  12   3   4        5.49        7.97      2.60 o 
  13   3   4       15.12       20.85      2.84 o 
 -12   4   4        0.42        1.02      1.26 o 
 -11   4   4        1.13        0.04      0.62 o 
 -10   4   4        2.00        3.18      1.13 o 
  -9   4   4       39.51       36.70      3.43 o 
  -8   4   4       24.51       20.42      2.51 o 
  -7   4   4       27.66       24.98      2.65 o 
  -6   4   4       26.10       20.88      3.82 o 
  -5   4   4        4.64        4.59      1.66 o 
  -4   4   4        2.51        2.28      1.22 o 
  -3   4   4        0.01       -1.90      1.90 o 
  -2   4   4       22.60       25.90      4.24 o 
  -1   4   4        6.12        6.61      2.28 o 
   0   4   4       61.81       62.47      6.54 o 
   1   4   4        3.31        1.94      1.00 o 
   2   4   4        0.75        0.04      1.27 o 
   3   4   4        0.39       -0.89      0.89 o 
   4   4   4       98.62      101.75      8.36 o 
   5   4   4        7.56        8.56      2.42 o 
   6   4   4       10.46        4.76      1.91 o 
   7   4   4        0.03       -1.25      1.31 o 
   8   4   4        1.47        0.61      1.27 o 
   9   4   4        0.15        1.11      0.87 o 
 -19   1   5       23.37       20.29      3.35 o 
 -18   1   5       31.90       28.18      5.84 o 
 -17   1   5       13.24       12.12      2.15 o 
 -16   1   5       26.54       24.13      4.33 o 
 -15   1   5       48.63       45.89      4.00 o 
 -14   1   5        0.10        0.39      0.57 o 
 -13   1   5       14.02       12.07      1.91 o 
 -12   1   5        4.77        4.25      1.00 o 
 -11   1   5       13.99       14.86      1.90 o 
 -10   1   5      133.24      150.24      5.82 o 
  -9   1   5      385.58      436.11     15.12 o 
  -8   1   5        9.51        9.31      2.01 o 
  -7   1   5      134.63      133.68      4.78 o 
  -6   1   5        6.71        7.88      1.38 o 
  -5   1   5       62.70       58.88      2.92 o 
  -4   1   5      300.33      305.35      4.41 o 
  -3   1   5       19.83       21.05      0.88 o 
  -2   1   5      238.41      262.86      2.68 o 
  -1   1   5      327.51      359.52      5.94 o 
   0   1   5      156.93      175.91      4.21 o 
   1   1   5       11.41       14.53      1.21 o 
   2   1   5      288.17      290.81      4.18 o 
   3   1   5      479.79      507.35      6.36 o 
   4   1   5      154.68      155.48      3.94 o 
   5   1   5        5.30        4.10      1.14 o 
   6   1   5        2.20        1.50      0.95 o 
   7   1   5        0.82        1.14      0.56 o 
   8   1   5       31.63       31.55      2.54 o 
   9   1   5        5.19        4.71      0.99 o 
  10   1   5      234.69      208.27      7.14 o 
  11   1   5        5.49        4.38      0.85 o 
  12   1   5        2.15        1.43      0.68 o 
  13   1   5       25.51       22.71      2.73 o 
  14   1   5       28.06       29.29      3.23 o 
  15   1   5        4.73        4.33      1.27 o 
 -18   2   5        0.91        0.67      0.62 o 
 -17   2   5        2.64        0.74      0.48 o 
 -16   2   5        0.02       -0.22      0.89 o 
 -15   2   5        0.31       -0.64      0.64 o 
 -14   2   5       21.54       22.51      2.76 o 
 -13   2   5       30.56       29.95      3.07 o 
 -12   2   5        0.10        0.83      0.56 o 
 -11   2   5       23.75       27.91      2.71 o 
 -10   2   5      145.31      142.69      5.87 o 
  -9   2   5        8.49        8.15      1.32 o 
  -8   2   5      151.86      155.22      8.40 o 
  -7   2   5        5.99        4.41      1.02 o 
  -6   2   5        0.69        0.75      0.41 o 
  -5   2   5       84.17       91.60      4.83 o 
  -4   2   5      253.01      253.91      5.84 o 
  -3   2   5      103.73      117.58      5.80 o 
  -2   2   5       72.77       75.60      5.83 o 
  -1   2   5      298.51      277.06     10.35 o 
   0   2   5       25.94       28.61      3.44 o 
   1   2   5      561.33      545.78     15.52 o 
   2   2   5        0.00       -0.05      0.07 o 
   3   2   5       13.64       12.47      1.13 o 
   4   2   5       42.96       45.62      2.83 o 
   5   2   5       51.48       51.25      2.77 o 
   6   2   5       99.54      104.25      4.22 o 
   7   2   5      204.94      211.75      6.32 o 
   8   2   5      196.35      197.48      6.44 o 
   9   2   5       11.77       12.56      1.78 o 
  10   2   5       17.21       19.39      2.23 o 
  11   2   5        3.93        5.01      1.48 o 
  12   2   5        0.56        0.95      0.82 o 
  13   2   5        0.17       -0.49      0.73 o 
  14   2   5       15.52       17.60      3.76 o 
 -15   3   5        2.57        4.18      2.19 o 
 -14   3   5        1.09       -0.74      0.78 o 
 -13   3   5       17.03       20.39      4.32 o 
 -12   3   5        3.91        2.72      1.67 o 
 -11   3   5       21.80       22.58      4.30 o 
 -10   3   5        2.00        3.23      1.51 o 
  -9   3   5        0.97        3.18      1.68 o 
  -8   3   5      304.00      318.59     14.93 o 
  -7   3   5        0.02        0.91      0.69 o 
  -6   3   5        0.56        0.55      0.61 o 
  -5   3   5       47.59       53.73      5.47 o 
  -4   3   5      150.07      159.51      5.26 o 
  -3   3   5        3.45        4.18      0.80 o 
  -2   3   5       71.95       79.57      3.09 o 
  -1   3   5       27.68       21.26      3.59 o 
   0   3   5       63.17       60.34      6.02 o 
   1   3   5      219.57      230.18     11.63 o 
   2   3   5        4.91        3.92      1.07 o 
   3   3   5      120.97      131.73      8.83 o 
   4   3   5       56.92       54.31      5.62 o 
   5   3   5        7.49        8.21      2.26 o 
   6   3   5        2.91        5.01      1.81 o 
   7   3   5        8.99        8.55      2.32 o 
   8   3   5        4.89        5.76      1.95 o 
   9   3   5      137.63      151.93     10.14 o 
  10   3   5       21.79       20.45      3.79 o 
  11   3   5        1.13       -0.55      0.88 o 
  12   3   5       20.65       26.38      4.48 o 
 -12   4   5        0.85        1.01      0.86 o 
 -11   4   5       31.19       24.46      4.78 o 
 -10   4   5       12.18       17.36      3.96 o 
  -9   4   5       11.21       13.57      3.41 o 
  -8   4   5       50.51       40.58      5.83 o 
  -7   4   5        1.87        1.08      0.94 o 
  -6   4   5        1.23        1.01      0.95 o 
  -5   4   5        0.31       -1.03      1.12 o 
  -4   4   5        4.90        2.75      0.77 o 
  -3   4   5       15.22       14.74      3.40 o 
  -2   4   5      164.87      175.74     11.52 o 
  -1   4   5        0.50        1.31      1.24 o 
   0   4   5       13.84       13.94      2.96 o 
   1   4   5        3.13        2.16      0.73 o 
   2   4   5       24.73       25.28      4.29 o 
   3   4   5       48.41       48.39      5.89 o 
   4   4   5        8.16       10.02      2.71 o 
   5   4   5        1.03        1.72      1.29 o 
   6   4   5        1.48        3.79      1.77 o 
   7   4   5       16.14       17.81      3.69 o 
   8   4   5        6.07        7.61      2.67 o 
 -19   0   6       13.05       11.81      3.38 o 
 -18   0   6       34.82       34.47      5.57 o 
 -17   0   6        2.36        3.53      1.82 o 
 -16   0   6       83.66       83.71      8.01 o 
 -15   0   6       67.74       84.37      7.78 o 
 -14   0   6       22.98       26.63      4.20 o 
 -13   0   6       40.68       37.56      4.83 o 
 -12   0   6       17.71       15.36      2.92 o 
 -11   0   6      297.62      314.32     12.93 o 
 -10   0   6        1.38        1.00      0.28 o 
  -9   0   6        0.43       11.36      2.14 o 
  -8   0   6       49.04       51.43      2.64 o 
  -7   0   6       99.77       95.57      3.57 o 
  -6   0   6      172.04      154.29      4.47 o 
  -5   0   6     1096.96     1109.98     11.87 o 
  -4   0   6     2320.73     2404.33     17.52 o 
  -3   0   6      626.26      609.87      9.24 o 
  -2   0   6      381.67      484.35     18.85 o 
  -1   0   6      437.46      454.47      7.63 o 
   0   0   6        6.57        9.52      3.57 o 
   1   0   6       18.85       20.53      1.50 o 
   2   0   6      191.03      211.91      4.84 o 
   3   0   6      475.68      515.61     18.40 o 
   4   0   6      786.17      777.12      9.98 o 
   5   0   6      895.73      847.27     11.01 o 
   6   0   6      570.00      566.37     12.63 o 
   7   0   6       10.70        9.92      2.04 o 
   8   0   6      311.14      321.03     10.74 o 
   9   0   6      190.68      183.56      8.36 o 
  10   0   6       11.74        9.70      1.44 o 
  11   0   6        3.20        5.24      1.67 o 
  12   0   6       49.65       55.61      5.92 o 
  13   0   6      117.16      116.67      8.91 o 
  14   0   6      104.56      111.21      9.08 o 
  15   0   6       57.25       65.84      7.15 o 
 -19   1   6        0.01       -0.77      0.81 o 
 -18   1   6        8.36       13.03      2.44 o 
 -17   1   6        6.68        7.49      1.80 o 
 -16   1   6       24.87       22.06      2.96 o 
 -15   1   6       10.84       12.60      2.16 o 
 -14   1   6        3.13        1.52      0.73 o 
 -13   1   6        0.00       -0.49      0.53 o 
 -12   1   6        3.10        3.20      1.21 o 
 -11   1   6      268.67      274.79      8.57 o 
 -10   1   6       60.27       63.15      3.91 o 
  -9   1   6       60.82       65.50      3.83 o 
  -8   1   6       46.65       44.23      3.03 o 
  -7   1   6      427.93      432.75      9.12 o 
  -6   1   6      410.70      399.34     12.77 o 
  -5   1   6        7.61        6.31      1.02 o 
  -4   1   6      168.62      171.72      3.41 o 
  -3   1   6       55.36       65.40      1.85 o 
  -2   1   6      894.84      882.18      8.46 o 
  -1   1   6      115.56      110.69      3.76 o 
   0   1   6      565.40      524.93     13.32 o 
   1   1   6      495.29      487.26     12.71 o 
   2   1   6      197.43      191.86      8.04 o 
   3   1   6       64.86       59.19      2.35 o 
   4   1   6       78.65       72.33      5.11 o 
   5   1   6       31.13       29.51      3.27 o 
   6   1   6       88.40       83.87      3.87 o 
   7   1   6      719.87      719.04     11.86 o 
   8   1   6      148.91      143.91      5.57 o 
   9   1   6       72.90       84.05      4.45 o 
  10   1   6       89.60       90.98      3.73 o 
  11   1   6       61.36       56.87      3.60 o 
  12   1   6       35.46       34.81      3.53 o 
  13   1   6        7.60        6.83      1.56 o 
  14   1   6        0.50        2.07      1.95 o 
  15   1   6        6.74        4.82      1.94 o 
 -17   2   6        0.34        0.49      0.61 o 
 -16   2   6        0.09       -0.10      0.49 o 
 -15   2   6        0.57       -0.55      0.55 o 
 -14   2   6       26.38       24.66      2.94 o 
 -13   2   6      107.44      101.10      5.74 o 
 -12   2   6       13.82       14.82      2.90 o 
 -11   2   6       20.86       20.15      2.35 o 
 -10   2   6       29.73       31.63      2.87 o 
  -9   2   6       58.84       67.32      3.95 o 
  -8   2   6        0.11        0.64      0.34 o 
  -7   2   6        1.24        0.89      0.31 o 
  -6   2   6       22.84       23.11      1.91 o 
  -5   2   6      208.92      204.77      5.18 o 
  -4   2   6      229.14      217.69      4.55 o 
  -3   2   6        5.23        2.79      0.88 o 
  -2   2   6      226.09      242.18     10.98 o 
  -1   2   6       28.33       28.97      3.73 o 
   0   2   6      179.22      193.78      9.69 o 
   1   2   6       57.71       50.86      7.83 o 
   2   2   6       12.11        8.02      0.81 o 
   3   2   6       16.80       15.10      1.28 o 
   4   2   6       69.33       66.01      2.98 o 
   5   2   6       93.31       89.35      4.97 o 
   6   2   6       81.11       87.07      3.92 o 
   7   2   6      249.85      263.20      7.18 o 
   8   2   6       41.37       36.41      4.48 o 
   9   2   6        1.02        1.22      1.09 o 
  10   2   6        8.46        8.07      2.14 o 
  11   2   6       12.81       12.25      2.96 o 
  12   2   6       23.27       28.86      4.54 o 
  13   2   6       11.41       11.15      2.19 o 
 -15   3   6        3.58        1.77      1.34 o 
 -14   3   6        0.47       -0.19      0.56 o 
 -13   3   6        0.14        1.08      1.35 o 
 -12   3   6       34.14       30.23      5.30 o 
 -11   3   6        4.82        3.94      1.98 o 
 -10   3   6       67.39       75.86      7.88 o 
  -9   3   6       14.09       21.51      4.22 o 
  -8   3   6        1.69        2.39      1.14 o 
  -7   3   6       10.15       11.67      2.83 o 
  -6   3   6        3.61        3.90      1.60 o 
  -5   3   6       75.81       70.15      6.77 o 
  -4   3   6       74.14       74.31      6.86 o 
  -3   3   6      136.23      130.47      9.02 o 
  -2   3   6       14.88       14.46      3.15 o 
  -1   3   6      152.08      155.71     10.11 o 
   0   3   6       26.68       25.11      4.06 o 
   1   3   6        2.50        2.13      0.97 o 
   2   3   6        0.00       -0.70      1.23 o 
   3   3   6        0.00        0.56      0.52 o 
   4   3   6        1.04        2.77      1.33 o 
   5   3   6        0.27       -0.18      0.78 o 
   6   3   6        4.31        5.69      1.89 o 
   7   3   6       17.85       17.30      3.43 o 
   8   3   6       41.61       43.52      5.38 o 
   9   3   6       47.80       45.36      5.72 o 
  10   3   6        3.41        9.19      2.72 o 
  11   3   6        6.33        6.39      2.33 o 
 -11   4   6        1.53        0.26      1.40 o 
 -10   4   6       34.45       30.96      5.35 o 
  -9   4   6       11.64       14.68      3.60 o 
  -8   4   6        0.03       -0.31      1.18 o 
  -7   4   6        0.33        0.27      0.51 o 
  -6   4   6        1.28        1.47      0.93 o 
  -5   4   6        4.98        4.19      1.89 o 
  -4   4   6       15.89       13.49      3.50 o 
  -3   4   6       79.22       72.27      7.72 o 
  -2   4   6        0.23       -0.07      0.58 o 
  -1   4   6       31.60       31.37      5.06 o 
   0   4   6        1.90        1.99      1.30 o 
   1   4   6       18.29       21.38      3.98 o 
   2   4   6        2.06        0.90      0.51 o 
   3   4   6        3.23        1.25      0.38 o 
   4   4   6        1.42        2.07      1.33 o 
   5   4   6        0.00       -0.34      1.13 o 
   6   4   6        3.86        7.49      2.30 o 
 -18   1   7       17.71       17.49      2.89 o 
 -17   1   7        0.00       -0.02      1.19 o 
 -16   1   7       20.05       18.29      2.72 o 
 -15   1   7        2.69        2.51      1.04 o 
 -14   1   7        0.72       -0.01      0.74 o 
 -13   1   7        3.57        2.02      1.53 o 
 -12   1   7       31.00       30.66      3.04 o 
 -11   1   7        1.79        2.86      0.85 o 
 -10   1   7       50.76       52.24      3.70 o 
  -9   1   7      101.68      100.50      4.99 o 
  -8   1   7        0.88        0.43      0.52 o 
  -7   1   7       13.08       10.98      1.50 o 
  -6   1   7        0.65        0.91      0.48 o 
  -5   1   7       10.23       13.33      1.53 o 
  -4   1   7      478.18      508.51     16.73 o 
  -3   1   7       82.12       97.18      4.74 o 
  -2   1   7       26.32       23.65      1.20 o 
  -1   1   7       83.26       84.78      5.58 o 
   0   1   7       83.70       88.14      5.62 o 
   1   1   7       46.80       47.28      4.17 o 
   2   1   7       39.28       33.31      3.50 o 
   3   1   7        1.05        0.83      0.46 o 
   4   1   7      111.67      117.81      6.70 o 
   5   1   7      367.92      353.97     11.85 o 
   6   1   7      126.89      117.64      6.97 o 
   7   1   7      140.96      136.53      5.34 o 
   8   1   7        5.01        5.52      1.10 o 
   9   1   7        7.55       10.61      1.27 o 
  10   1   7       15.79       15.48      1.60 o 
  11   1   7        9.81        7.47      1.48 o 
  12   1   7        0.36        0.86      0.81 o 
  13   1   7        3.42        1.59      0.98 o 
  14   1   7       11.64       13.82      2.34 o 
 -17   2   7        1.15        0.24      0.80 o 
 -16   2   7        2.96        2.11      0.88 o 
 -15   2   7        1.33        1.86      1.05 o 
 -14   2   7        2.77        5.47      1.49 o 
 -13   2   7       75.38       83.97      6.86 o 
 -12   2   7       19.03       20.73      3.98 o 
 -11   2   7        0.55        0.09      0.43 o 
 -10   2   7        3.60        3.99      0.98 o 
  -9   2   7       24.53       28.37      2.62 o 
  -8   2   7       28.45       32.14      2.68 o 
  -7   2   7      560.06      573.91     10.62 o 
  -6   2   7      154.70      161.95      5.24 o 
  -5   2   7      119.46      120.06      4.10 o 
  -4   2   7       57.03       50.56      2.30 o 
  -3   2   7        0.14        0.04      0.64 o 
  -2   2   7       70.76       75.66      6.51 o 
  -1   2   7        9.11        8.28      2.07 o 
   0   2   7       57.03       58.15      5.49 o 
   1   2   7       93.43       93.90      6.92 o 
   2   2   7       96.47      101.40      7.17 o 
   3   2   7       81.63       78.97      6.32 o 
   4   2   7      138.47      140.94      8.52 o 
   5   2   7      198.11      212.48     10.55 o 
   6   2   7       58.31       49.39      5.16 o 
   7   2   7       64.20       55.65      5.61 o 
   8   2   7       13.72       12.05      2.64 o 
   9   2   7        2.20        0.44      0.78 o 
  10   2   7       19.98       22.43      3.89 o 
  11   2   7       46.21       48.04      5.89 o 
  12   2   7       31.23       40.14      5.44 o 
 -15   3   7       12.75       12.25      3.72 o 
 -14   3   7       17.05       13.65      3.75 o 
 -13   3   7       14.96       15.27      3.90 o 
 -12   3   7        2.88       -0.23      0.45 o 
 -11   3   7       29.53       26.58      4.92 o 
 -10   3   7        0.49        0.61      0.92 o 
  -9   3   7       14.49       12.05      3.20 o 
  -8   3   7        8.96        8.56      2.72 o 
  -7   3   7       16.68       12.82      3.03 o 
  -6   3   7        0.17        1.74      1.49 o 
  -5   3   7      207.01      209.62     12.22 o 
  -4   3   7        0.23       -0.41      0.41 o 
  -3   3   7        1.72        0.48      0.62 o 
  -2   3   7      147.38      151.72     10.47 o 
  -1   3   7       28.06       33.22      4.76 o 
   0   3   7       13.95       18.48      3.49 o 
   1   3   7        4.54        6.28      1.88 o 
   2   3   7       15.50       18.11      3.50 o 
   3   3   7        0.46        1.55      1.14 o 
   4   3   7       37.88       32.03      4.58 o 
   5   3   7       13.59       11.89      2.75 o 
   6   3   7      101.04      106.40      8.44 o 
   7   3   7       17.63       19.08      3.69 o 
   8   3   7        3.32        6.48      2.18 o 
   9   3   7        5.72       14.02      3.33 o 
  10   3   7       16.20       11.94      3.09 o 
 -10   4   7        1.22        1.00      1.32 o 
  -9   4   7        0.06        0.60      1.08 o 
  -8   4   7        4.42        8.57      2.75 o 
  -7   4   7        1.95        1.16      0.90 o 
  -6   4   7        0.16        1.13      0.91 o 
  -5   4   7       68.27       64.85      7.41 o 
  -4   4   7        0.72        2.69      1.83 o 
  -3   4   7        1.13        2.99      1.79 o 
  -2   4   7       38.18       33.43      5.32 o 
  -1   4   7        2.83        0.79      0.80 o 
   0   4   7        7.21        9.58      2.81 o 
   1   4   7        6.37        7.02      2.23 o 
   2   4   7        1.60        0.32      1.15 o 
   3   4   7        9.19        9.07      2.72 o 
   4   4   7       22.83       27.44      4.68 o 
   5   4   7        0.56        0.12      0.98 o 
 -19   0   8       23.56       20.32      4.61 o 
 -18   0   8       39.56       39.07      6.14 o 
 -17   0   8        0.01       -0.16      0.97 o 
 -16   0   8        0.09        0.74      1.02 o 
 -15   0   8        2.10        1.69      1.23 o 
 -14   0   8        0.17       -1.47      1.47 o 
 -13   0   8       18.65       16.41      3.24 o 
 -12   0   8       33.69       34.34      4.69 o 
 -11   0   8        7.11        7.87      1.27 o 
 -10   0   8      380.12      385.53      8.63 o 
  -9   0   8      607.92      621.41     10.83 o 
  -8   0   8       47.78       53.80      3.83 o 
  -7   0   8       10.91       13.53      1.58 o 
  -6   0   8      282.47      293.65      7.26 o 
  -5   0   8      393.00      440.06      8.81 o 
  -4   0   8       22.36       24.54      2.07 o 
  -3   0   8        8.08        3.44      1.49 o 
  -2   0   8       94.10       86.61      4.64 o 
  -1   0   8      252.67      267.95      6.23 o 
   0   0   8      300.13      334.22      6.88 o 
   1   0   8      662.00      661.28      9.70 o 
   2   0   8     1142.43     1116.74     12.74 o 
   3   0   8      276.50      276.60      8.83 o 
   4   0   8     1033.64     1031.85     12.91 o 
   5   0   8       35.52       37.27      2.91 o 
   6   0   8       41.49       41.54      2.82 o 
   7   0   8       48.81       47.54      3.18 o 
   8   0   8       92.25       97.46      6.79 o 
   9   0   8      139.63      160.19      8.83 o 
  10   0   8      148.26      157.45      8.97 o 
  11   0   8      108.62      111.11      8.58 o 
  12   0   8       44.42       53.58      6.20 o 
  13   0   8        0.52        2.08      1.30 o 
 -18   1   8        0.55        0.29      1.90 o 
 -17   1   8        1.82       -0.42      0.42 o 
 -16   1   8       21.08       17.20      2.74 o 
 -15   1   8        0.04        0.48      0.66 o 
 -14   1   8       29.60       30.04      3.32 o 
 -13   1   8        3.92        2.55      0.82 o 
 -12   1   8       16.60       18.67      2.49 o 
 -11   1   8        9.60       13.13      2.00 o 
 -10   1   8       70.69       68.61      4.43 o 
  -9   1   8       80.33       94.59      8.74 o 
  -8   1   8      107.33      100.38      5.20 o 
  -7   1   8      578.30      601.24     12.02 o 
  -6   1   8       31.58       33.03      2.72 o 
  -5   1   8       34.65       30.04      2.49 o 
  -4   1   8      107.80      117.86      4.82 o 
  -3   1   8      150.71      141.92      5.10 o 
  -2   1   8      103.13       98.68      2.50 o 
  -1   1   8       87.34       88.08      5.99 o 
   0   1   8       40.55       38.15      3.86 o 
   1   1   8       30.24       29.51      3.43 o 
   2   1   8      189.33      184.62      8.55 o 
   3   1   8      211.80      222.57      9.43 o 
   4   1   8      542.35      547.84     14.99 o 
   5   1   8      194.21      197.03      9.16 o 
   6   1   8        0.06       -0.26      0.74 o 
   7   1   8       26.73       30.04      5.64 o 
   8   1   8       63.08       61.06      3.40 o 
   9   1   8       10.75        9.51      1.32 o 
  10   1   8        6.09        4.58      0.90 o 
  11   1   8       24.63       26.15      2.89 o 
  12   1   8       46.06       49.09      5.67 o 
 -17   2   8        0.12       -0.12      0.54 o 
 -16   2   8       16.95       15.32      3.25 o 
 -15   2   8        0.09        0.20      0.86 o 
 -14   2   8       12.91       11.12      2.06 o 
 -13   2   8        1.03        0.26      0.37 o 
 -12   2   8        6.69        5.66      1.40 o 
 -11   2   8        1.83        2.16      0.62 o 
 -10   2   8        1.89        1.21      1.49 o 
  -9   2   8       11.64       17.26      2.16 o 
  -8   2   8       93.05       97.51      4.77 o 
  -7   2   8      117.19      126.17      9.64 o 
  -6   2   8       74.10       68.20      6.89 o 
  -5   2   8        7.04        7.44      2.30 o 
  -4   2   8        1.57        1.96      0.71 o 
  -3   2   8       15.22       12.07      2.64 o 
  -2   2   8       35.15       33.03      3.12 o 
  -1   2   8       56.46       55.86      5.59 o 
   0   2   8       53.20       55.42      5.50 o 
   1   2   8       68.38       63.54      5.92 o 
   2   2   8       51.36       49.55      5.15 o 
   3   2   8        0.10       -1.71      1.71 o 
   4   2   8       80.34       76.49      6.46 o 
   5   2   8       89.06       79.77      6.65 o 
   6   2   8       21.31       19.17      3.32 o 
   7   2   8       21.40       23.39      3.77 o 
   8   2   8       12.12       15.41      3.18 o 
   9   2   8       25.01       22.05      3.79 o 
  10   2   8       26.87       31.42      4.67 o 
  11   2   8        8.33        8.16      2.55 o 
 -14   3   8       11.42        6.34      2.53 o 
 -13   3   8        9.68        7.21      2.54 o 
 -12   3   8        5.75        5.66      2.38 o 
 -11   3   8        2.55        1.80      1.03 o 
 -10   3   8        1.17        3.44      1.80 o 
  -9   3   8       15.58       15.37      3.67 o 
  -8   3   8        0.14       -1.25      1.25 o 
  -7   3   8       67.15       57.46      6.86 o 
  -6   3   8       78.74       75.45      7.85 o 
  -5   3   8       14.53       11.46      2.93 o 
  -4   3   8       32.78       37.32      5.24 o 
  -3   3   8       15.03       13.49      3.17 o 
  -2   3   8        0.46       -0.12      0.68 o 
  -1   3   8        0.00        0.66      0.63 o 
   0   3   8        0.57       -0.11      0.43 o 
   1   3   8        0.38        1.74      1.23 o 
   2   3   8        0.41        1.50      1.30 o 
   3   3   8       33.54       40.50      5.30 o 
   4   3   8        0.04        0.60      0.82 o 
   5   3   8        0.01       -0.08      0.45 o 
   6   3   8       28.35       24.50      4.12 o 
   7   3   8        1.90        4.03      1.86 o 
   8   3   8        4.38        4.05      1.75 o 
   9   3   8        4.09        3.63      2.06 o 
  -9   4   8        2.38        1.26      1.28 o 
  -8   4   8        6.09        4.57      2.25 o 
  -7   4   8        1.94        0.42      1.11 o 
  -6   4   8        8.72        4.63      2.18 o 
  -5   4   8        0.38        0.52      0.84 o 
  -4   4   8       25.77       29.93      5.54 o 
  -3   4   8        4.84        3.53      1.85 o 
  -2   4   8        0.06        1.89      1.57 o 
  -1   4   8        0.03       -1.45      1.45 o 
   0   4   8        0.59        0.96      1.10 o 
   1   4   8        1.27        4.57      2.03 o 
   2   4   8        7.75        5.23      2.20 o 
   3   4   8        1.24        0.10      0.85 o 
 -18   1   9        4.98        3.84      1.90 o 
 -17   1   9        2.94        2.88      1.25 o 
 -16   1   9        0.85        1.29      0.97 o 
 -15   1   9        2.40        2.89      1.69 o 
 -14   1   9        6.70        4.40      1.21 o 
 -13   1   9        2.64        2.25      0.55 o 
 -12   1   9      103.25       99.71      5.90 o 
 -11   1   9        7.39        9.10      2.22 o 
 -10   1   9      195.54      194.95      7.81 o 
  -9   1   9       67.39       73.85      5.81 o 
  -8   1   9      129.37      139.96      6.23 o 
  -7   1   9      151.99      161.54      6.53 o 
  -6   1   9        5.81        6.35      1.18 o 
  -5   1   9       21.84       21.87      2.24 o 
  -4   1   9        9.13       10.20      1.45 o 
  -3   1   9        8.74        5.65      1.85 o 
  -2   1   9        2.74        1.93      0.99 o 
  -1   1   9        1.73        2.65      0.87 o 
   0   1   9        0.43       -0.26      0.68 o 
   1   1   9       75.51       77.60      5.78 o 
   2   1   9      710.14      722.15     17.62 o 
   3   1   9      164.34      159.19      8.25 o 
   4   1   9        0.32       -1.02      1.02 o 
   5   1   9       17.08       20.55      3.03 o 
   6   1   9       32.13       34.08      4.01 o 
   7   1   9        2.54        1.50      0.65 o 
   8   1   9        0.96        0.71      0.65 o 
   9   1   9        1.72        2.77      0.74 o 
  10   1   9       11.07       10.68      1.45 o 
  11   1   9       31.98       35.22      4.81 o 
 -16   2   9        5.38        4.28      2.35 o 
 -15   2   9        3.69        5.41      2.28 o 
 -14   2   9       10.22       16.96      4.12 o 
 -13   2   9        4.41        6.28      2.31 o 
 -12   2   9       20.88       22.62      4.52 o 
 -11   2   9        3.62        5.21      1.89 o 
 -10   2   9       64.63       59.92      7.11 o 
  -9   2   9       91.77      103.32      9.24 o 
  -8   2   9      130.98      131.12     10.17 o 
  -7   2   9        6.12        7.79      2.66 o 
  -6   2   9        6.52        7.18      2.09 o 
  -5   2   9        2.53        2.42      0.77 o 
  -4   2   9       18.71       19.53      3.57 o 
  -3   2   9       19.27       16.35      3.29 o 
  -2   2   9       27.94       32.97      4.48 o 
  -1   2   9      179.01      168.56      9.97 o 
   0   2   9      122.08      121.33      8.36 o 
   1   2   9        4.34        2.55      0.99 o 
   2   2   9        0.20       -0.16      0.46 o 
   3   2   9        0.32        0.23      0.61 o 
   4   2   9       74.70       66.29      6.22 o 
   5   2   9        0.69        1.59      1.07 o 
   6   2   9        0.85        0.52      0.67 o 
   7   2   9       29.45       37.08      4.86 o 
   8   2   9       48.90       48.82      5.66 o 
   9   2   9       22.77       19.42      3.68 o 
  10   2   9       15.63       20.47      3.89 o 
 -13   3   9        0.08        3.37      2.10 o 
 -12   3   9       17.67       21.87      4.78 o 
 -11   3   9        0.20       -0.54      1.12 o 
 -10   3   9       25.63       21.55      4.78 o 
  -9   3   9        2.50        3.50      1.98 o 
  -8   3   9       35.24       25.84      4.80 o 
  -7   3   9        0.44       -1.40      1.40 o 
  -6   3   9        2.90        4.14      1.62 o 
  -5   3   9       26.57       30.01      5.01 o 
  -4   3   9        6.01        4.86      2.05 o 
  -3   3   9        4.49        6.17      2.01 o 
  -2   3   9        0.16        0.23      0.45 o 
  -1   3   9        0.11       -0.49      1.19 o 
   0   3   9        7.42        7.22      2.39 o 
   1   3   9       79.18       77.67      7.59 o 
   2   3   9       24.51       32.70      4.75 o 
   3   3   9       25.98       30.35      4.66 o 
   4   3   9        0.41       -0.02      0.72 o 
   5   3   9       12.14       14.48      3.21 o 
   6   3   9        9.12       12.79      3.11 o 
   7   3   9        0.83        1.94      1.31 o 
  -7   4   9        0.00        0.03      0.82 o 
  -6   4   9        5.32        6.52      1.86 o 
  -5   4   9       13.35       17.47      4.40 o 
  -4   4   9        3.42        5.09      2.35 o 
  -3   4   9        5.85        9.84      3.54 o 
  -2   4   9        1.12        3.00      2.11 o 
  -1   4   9        0.63       -1.51      1.51 o 
   0   4   9        7.84        5.57      2.29 o 
 -17   0  10        0.00       -0.60      1.27 o 
 -16   0  10        1.70        2.12      0.96 o 
 -15   0  10        0.14       -1.25      1.51 o 
 -14   0  10        6.01        3.17      1.59 o 
 -13   0  10      104.70       96.48      8.82 o 
 -12   0  10      394.74      418.90     17.67 o 
 -11   0  10        0.59        0.19      0.60 o 
 -10   0  10      372.08      371.14      9.72 o 
  -9   0  10       91.26      101.98      5.04 o 
  -8   0  10       23.72       20.34      2.24 o 
  -7   0  10        0.14        0.25      0.54 o 
  -6   0  10       59.65       62.95      3.84 o 
  -5   0  10       68.42       77.13      4.23 o 
  -4   0  10      146.58      153.47     13.18 o 
  -3   0  10      239.79      250.09      7.59 o 
  -2   0  10       89.09       93.95      4.11 o 
  -1   0  10       45.82       50.85      3.03 o 
   0   0  10      103.54      111.96      4.42 o 
   1   0  10     1063.24     1102.88     13.84 o 
   2   0  10       39.97       38.46      4.29 o 
   3   0  10        0.13        1.22      0.76 o 
   4   0  10       21.57       21.03      3.29 o 
   5   0  10      191.86      187.45     10.09 o 
   6   0  10      176.63      183.85     10.14 o 
   7   0  10       59.00       54.32      5.65 o 
   8   0  10       30.83       31.45      4.33 o 
   9   0  10        4.82        6.19      1.90 o 
 -17   1  10        0.47        0.98      1.64 o 
 -16   1  10        1.44       -1.04      1.04 o 
 -15   1  10       21.89       28.02      3.53 o 
 -14   1  10       29.15       30.55      3.60 o 
 -13   1  10        7.94        6.56      1.68 o 
 -12   1  10       21.48       20.03      4.13 o 
 -11   1  10       16.30       14.10      1.71 o 
 -10   1  10      118.92      114.21      6.21 o 
  -9   1  10        7.28        8.11      1.61 o 
  -8   1  10        0.15       -0.17      0.29 o 
  -7   1  10       22.43       25.39      2.67 o 
  -6   1  10       38.18       41.47      3.32 o 
  -5   1  10       10.44       14.20      1.91 o 
  -4   1  10        0.00       -0.09      0.35 o 
  -3   1  10        0.07        0.68      0.81 o 
  -2   1  10       88.66       80.79      6.04 o 
  -1   1  10      450.41      414.57     13.66 o 
   0   1  10      167.88      171.22      8.81 o 
   1   1  10        0.44        0.27      0.44 o 
   2   1  10       50.37       65.37      5.45 o 
   3   1  10        8.37       10.41      2.23 o 
   4   1  10        7.58        8.29      2.02 o 
   5   1  10        1.26        2.16      0.84 o 
   6   1  10        6.86        6.52      1.70 o 
   7   1  10       43.12       42.30      3.44 o 
   8   1  10       63.46       63.12      4.25 o 
   9   1  10       74.43       75.60      4.71 o 
  10   1  10       46.06       41.15      4.99 o 
 -15   2  10        1.99        0.76      1.07 o 
 -14   2  10        6.46        4.96      2.23 o 
 -13   2  10        9.06       12.19      3.57 o 
 -12   2  10        0.32        0.13      0.56 o 
 -11   2  10        0.07        2.41      1.76 o 
 -10   2  10       27.90       20.48      4.26 o 
  -9   2  10       59.02       55.10      6.99 o 
  -8   2  10        7.07        6.38      2.39 o 
  -7   2  10        6.51        4.40      1.67 o 
  -6   2  10       10.77        9.34      2.62 o 
  -5   2  10       16.59       17.02      3.47 o 
  -4   2  10       27.48       33.71      4.97 o 
  -3   2  10       36.69       33.19      4.58 o 
  -2   2  10       23.25       23.25      3.89 o 
  -1   2  10        0.08        0.88      0.83 o 
   0   2  10       71.68       57.08      5.85 o 
   1   2  10       21.10       20.64      3.48 o 
   2   2  10       42.38       39.24      4.76 o 
   3   2  10        6.41        3.78      1.53 o 
   4   2  10       23.91       27.20      4.08 o 
   5   2  10       33.35       29.67      4.34 o 
   6   2  10       24.93       24.76      4.04 o 
   7   2  10        6.85        7.70      2.32 o 
   8   2  10        0.12       -0.14      0.77 o 
 -12   3  10        0.00       -0.08      0.53 o 
 -11   3  10       20.23       20.72      4.71 o 
 -10   3  10        7.92        4.02      2.10 o 
  -9   3  10        0.76        0.51      1.11 o 
  -8   3  10        0.43        0.27      0.48 o 
  -7   3  10        4.88        4.07      1.83 o 
  -6   3  10        0.84        2.37      1.50 o 
  -5   3  10        0.11        2.37      1.64 o 
  -4   3  10        5.12        2.31      1.24 o 
  -3   3  10       22.83       19.90      4.09 o 
  -2   3  10        0.47       -0.21      0.57 o 
  -1   3  10       11.41       10.66      2.89 o 
   0   3  10        4.52        3.36      1.36 o 
   1   3  10       25.71       26.03      4.41 o 
   2   3  10        5.77        3.95      1.72 o 
   3   3  10        0.94       -0.27      0.61 o 
   4   3  10        0.25        2.99      1.40 o 
   5   3  10        0.07        0.10      0.67 o 
 -16   1  11        0.26        0.40      1.14 o 
 -15   1  11        3.25        3.45      1.32 o 
 -14   1  11       10.32       13.16      2.43 o 
 -13   1  11       34.93       31.18      3.67 o 
 -12   1  11      101.51      100.31     13.76 o 
 -11   1  11      109.99      108.43      4.83 o 
 -10   1  11       21.27       26.32      2.33 o 
  -9   1  11        0.66        0.29      0.55 o 
  -8   1  11        6.43        4.97      1.16 o 
  -7   1  11        0.32       -0.62      0.62 o 
  -6   1  11        2.95        3.08      0.95 o 
  -5   1  11        1.35        2.09      0.78 o 
  -4   1  11       30.25       28.03      4.49 o 
  -3   1  11       26.01       22.21      3.24 o 
  -2   1  11        4.87        3.01      1.07 o 
  -1   1  11      265.29      266.29     11.31 o 
   0   1  11       22.64       18.75      2.96 o 
   1   1  11        3.15        2.76      1.00 o 
   2   1  11        0.13       -0.35      0.56 o 
   3   1  11        5.35        5.15      1.79 o 
   4   1  11        0.07        0.48      1.30 o 
   5   1  11        3.48        3.63      0.99 o 
   6   1  11        3.78        4.75      2.02 o 
   7   1  11       20.18       23.52      3.82 o 
   8   1  11       42.75       43.32      5.25 o 
 -14   2  11        9.26        9.50      3.30 o 
 -13   2  11       24.83       30.84      5.74 o 
 -12   2  11        1.71        0.90      1.05 o 
 -11   2  11        0.20        1.00      0.77 o 
 -10   2  11        1.96        2.74      1.61 o 
  -9   2  11        0.61       -0.25      1.08 o 
  -8   2  11        4.21        6.30      2.36 o 
  -7   2  11        2.20        0.74      1.06 o 
  -6   2  11        5.39        3.47      1.51 o 
  -5   2  11        7.33       10.67      3.01 o 
  -4   2  11       58.28       60.63      5.97 o 
  -3   2  11       69.84       74.73      7.00 o 
  -2   2  11       32.41       20.88      3.64 o 
  -1   2  11      154.93      151.18      9.78 o 
   0   2  11       10.59        8.89      2.10 o 
   1   2  11        0.70        0.47      0.63 o 
   2   2  11       13.03       15.37      2.99 o 
   3   2  11       36.43       41.98      5.09 o 
   4   2  11       16.16       17.74      3.33 o 
   5   2  11        4.53        5.47      1.94 o 
   6   2  11        4.60        6.48      2.13 o 
   7   2  11        9.29       12.37      2.97 o 
 -10   3  11        5.99        2.79      1.85 o 
  -9   3  11       10.77       12.12      3.49 o 
  -8   3  11       11.73       16.19      4.15 o 
  -7   3  11        1.35        1.99      0.94 o 
  -6   3  11        0.70       -0.76      1.30 o 
  -5   3  11        1.36        0.50      0.67 o 
  -4   3  11        6.19        7.00      2.45 o 
  -3   3  11       40.74       36.91      5.74 o 
  -2   3  11       23.33       20.36      4.25 o 
  -1   3  11        0.98        1.50      0.91 o 
   0   3  11       11.94       21.97      4.17 o 
   1   3  11        0.96        0.04      0.37 o 
   2   3  11        3.92        4.84      1.67 o 
   3   3  11        2.25        0.67      0.88 o 
 -16   0  12        0.26        0.19      0.81 o 
 -15   0  12        9.75        8.20      2.79 o 
 -14   0  12        7.15        5.86      2.26 o 
 -13   0  12      152.64      149.57     11.68 o 
 -12   0  12       23.33       23.84      4.58 o 
 -11   0  12        7.14        9.12      2.66 o 
 -10   0  12        1.02        1.29      0.62 o 
  -9   0  12       19.37       18.51      4.15 o 
  -8   0  12       13.09       14.88      2.69 o 
  -7   0  12       25.83       27.00      2.83 o 
  -6   0  12      104.85      115.23      5.81 o 
  -5   0  12        2.77        6.02      1.34 o 
  -4   0  12      151.99      137.91      8.71 o 
  -3   0  12        7.20       11.91      2.65 o 
  -2   0  12       99.16       87.99      7.09 o 
  -1   0  12       25.42       23.45      3.64 o 
   0   0  12       45.63       48.60      5.46 o 
   1   0  12       47.46       50.08      5.59 o 
   2   0  12       35.65       36.98      4.86 o 
   3   0  12       23.14       25.26      4.10 o 
   4   0  12        5.90        4.37      1.61 o 
   5   0  12        1.36        3.04      1.45 o 
   6   0  12        5.31        5.65      1.72 o 
   7   0  12      100.06      120.11      9.28 o 
 -15   1  12       52.45       54.15      5.22 o 
 -14   1  12        0.08        0.96      2.49 o 
 -13   1  12        3.51        3.47      1.12 o 
 -12   1  12        1.79        2.42      0.93 o 
 -11   1  12        7.01        6.77      1.23 o 
 -10   1  12        4.66        7.44      1.32 o 
  -9   1  12        0.58        0.85      0.77 o 
  -8   1  12        0.11       -0.86      0.90 o 
  -7   1  12        4.49        4.79      1.00 o 
  -6   1  12       18.68       21.56      2.10 o 
  -5   1  12       35.02       35.06      5.15 o 
  -4   1  12       95.15       78.82      6.22 o 
  -3   1  12       60.71       66.22      5.73 o 
  -2   1  12       28.79       20.65      3.19 o 
  -1   1  12        0.39        1.03      3.27 o 
   0   1  12       14.54       17.84      5.58 o 
   1   1  12        2.29        0.51      1.00 o 
   2   1  12       30.23       35.57      5.04 o 
   3   1  12       62.88       71.63      7.05 o 
   4   1  12       32.33       31.99      4.72 o 
   5   1  12       23.71       22.29      3.90 o 
   6   1  12       52.80       60.76      6.47 o 
   7   1  12        4.33        0.57      0.70 o 
 -13   2  12       10.87        7.84      2.91 o 
 -12   2  12       11.71        5.38      2.37 o 
 -11   2  12       11.58       11.92      3.48 o 
 -10   2  12        2.62        2.28      1.76 o 
  -9   2  12       21.86       26.77      5.15 o 
  -8   2  12       12.04       15.35      3.95 o 
  -7   2  12        0.16       -0.16      0.54 o 
  -6   2  12        0.00        0.78      1.11 o 
  -5   2  12        1.84        5.26      2.18 o 
  -4   2  12        0.32        0.32      0.39 o 
  -3   2  12       78.61       60.67      6.32 o 
  -2   2  12       12.70       16.56      3.30 o 
  -1   2  12        6.81        6.79      1.95 o 
   0   2  12        6.18        3.61      1.42 o 
   1   2  12       18.30       18.53      3.36 o 
   2   2  12       19.41       18.19      3.37 o 
   3   2  12        8.35       12.33      2.85 o 
   4   2  12        0.32       -0.16      0.81 o 
   5   2  12       21.21       27.97      4.35 o 
  -7   3  12        8.30       11.52      3.65 o 
  -6   3  12       15.42       18.21      3.14 o 
  -5   3  12        0.62        3.41      1.75 o 
  -4   3  12        9.08        7.11      2.50 o 
  -3   3  12       12.70       20.54      4.24 o 
  -2   3  12       30.17       28.52      4.91 o 
  -1   3  12        0.10        0.23      0.38 o 
 -13   1  13       14.14       19.80      4.70 o 
 -12   1  13        3.93        5.27      2.54 o 
 -11   1  13        2.71        1.13      0.77 o 
 -10   1  13        0.24       -0.03      0.91 o 
  -9   1  13        4.09        4.26      1.68 o 
  -8   1  13        1.69        2.72      1.25 o 
  -7   1  13       24.20       24.74      3.03 o 
  -6   1  13       51.90       53.63      5.18 o 
  -5   1  13       27.13       20.24      4.37 o 
  -4   1  13       11.31       16.06      3.62 o 
  -3   1  13        0.33        1.32      1.09 o 
  -2   1  13        3.08        1.03      0.91 o 
  -1   1  13        0.87        1.71      1.89 o 
   0   1  13       10.88       11.06      2.95 o 
   1   1  13        2.24        3.47      1.96 o 
   2   1  13        0.42        4.93      2.52 o 
   3   1  13        0.01        0.78      1.63 o 
   4   1  13       24.35       29.33      4.67 o 
 -11   2  13       10.36        8.55      3.01 o 
 -10   2  13        0.36       -0.03      0.73 o 
  -9   2  13        0.01        0.14      0.56 o 
  -8   2  13        6.98        7.59      2.92 o 
  -7   2  13        2.12        1.08      1.32 o 
  -6   2  13        0.01        0.71      1.33 o 
  -5   2  13        0.03        0.00      0.65 o 
  -4   2  13       69.28       60.14      6.41 o 
  -3   2  13        0.10       -0.49      0.49 o 
  -2   2  13        0.46        1.05      0.34 o 
  -1   2  13        2.24       -0.23      0.74 o 
   0   2  13       11.41        8.85      2.44 o 
   1   2  13        6.66        8.58      2.36 o 
   2   2  13        0.00       -1.03      1.03 o 
 -12   0  14        1.90        2.34      1.37 o 
 -11   0  14        0.06       -0.71      0.71 o 
 -10   0  14        2.83        3.43      1.28 o 
  -9   0  14       12.50       16.37      4.12 o 
  -8   0  14        0.34        0.70      0.47 o 
  -7   0  14       94.12       75.44      7.02 o 
  -6   0  14        1.32        0.26      0.44 o 
  -5   0  14        2.52        1.93      0.58 o 
  -4   0  14        1.37        1.58      1.23 o 
  -3   0  14       39.45       44.63      5.69 o 
  -2   0  14       45.34       54.29      6.44 o 
  -1   0  14        0.51       -0.04      0.89 o 
   0   0  14       19.43       22.03      3.97 o 
   1   0  14        0.70       -0.50      1.08 o 
   2   0  14        4.67        4.39      2.15 o 
 -11   1  14        2.23        1.02      1.14 o 
 -10   1  14        0.07        0.67      0.76 o 
  -9   1  14       11.38       11.27      2.35 o 
  -8   1  14       10.94       12.99      2.30 o 
  -7   1  14        0.45        0.28      1.19 o 
  -6   1  14        5.83       12.06      3.02 o 
  -5   1  14        0.09        0.37      0.50 o 
  -4   1  14        0.39        1.73      1.12 o 
  -3   1  14        4.40        5.20      2.06 o 
  -2   1  14       10.39       10.80      3.14 o 
  -1   1  14       11.23        9.52      2.82 o 
   0   1  14       18.36       22.96      4.45 o 
   1   1  14       13.09       18.23      4.00 o 
  -6   2  14       17.59        6.53      2.20 o 
  -5   2  14        3.57        2.43      1.18 o 
  -4   2  14        2.24        1.30      0.86 o 
  -3   2  14        8.39       10.14      2.61 o 
  -6   1  15        1.18        3.47      2.10 o 
  -5   1  15        0.06        1.97      1.16 o 
                                                 
